# Supplementary material for: Validation of the UNESP-Botucatu pig composite acute pain scale (UPAPS)
Source: PLoS One. 2020 Jun 1;15(6):e0233552. doi: 10.1371/journal.pone.0233552 (PMC7263847; doi:10.1371/journal.pone.0233552)
Supplement: S1 Data — (XLSX) [file pone.0233552.s002.xlsx]

## Sheet: Plan1
Pigs	Phases	Moments	Observers	Posture	Interaction	Activity	Appetite	Attention	Miscellaneous	Total.Score	Analgesia	Simple.Descriptive.Scale	Numeric.Scale	Visual.Analogue.Scale
1	2	M1	Gold.Standard	0	0	0	0	0	0	0	0	0	0	0
2	2	M1	Gold.Standard	0	0	0	0	0	0	0	0	0	0	0
3	2	M1	Gold.Standard	0	0	0	0	0	0	0	0	0	0	0
4	2	M1	Gold.Standard	0	0	0	0	0	1	1	0	0	0	0
5	2	M1	Gold.Standard	0	0	0	0	0	0	0	0	0	0	0
6	2	M1	Gold.Standard	0	0	0	0	0	0	0	0	0	0	0
7	2	M1	Gold.Standard	0	0	0	0	0	0	0	0	0	0	0
8	2	M1	Gold.Standard	0	0	0	0	0	0	0	0	0	0	0
9	2	M1	Gold.Standard	0	0	0	0	0	0	0	0	0	0	0
10	2	M1	Gold.Standard	0	0	0	0	0	0	0	0	0	0	0
12	2	M1	Gold.Standard	0	0	0	0	0	0	0	0	0	0	0
13	2	M1	Gold.Standard	0	0	0	0	0	0	0	0	0	0	0
14	2	M1	Gold.Standard	0	0	0	0	0	0	0	0	0	0	0
15	2	M1	Gold.Standard	0	0	0	0	0	0	0	0	0	0	0
16	2	M1	Gold.Standard	0	0	0	0	0	0	0	0	0	0	0
17	2	M1	Gold.Standard	0	0	0	0	0	0	0	0	0	0	0
18	2	M1	Gold.Standard	0	0	0	0	0	0	0	0	0	0	0
20	2	M1	Gold.Standard	0	0	0	0	0	0	0	0	0	0	0
21	2	M1	Gold.Standard	0	0	0	0	0	0	0	0	0	0	0
22	2	M1	Gold.Standard	0	0	0	0	0	0	0	0	0	0	0
23	2	M1	Gold.Standard	0	0	0	0	0	0	0	0	0	0	0
25	2	M1	Gold.Standard	0	0	0	0	0	0	0	0	0	0	0
26	2	M1	Gold.Standard	0	0	0	0	0	0	0	0	0	0	0
27	2	M1	Gold.Standard	0	0	0	0	0	0	0	0	0	0	0
28	2	M1	Gold.Standard	0	0	0	0	0	0	0	0	0	0	0
29	2	M1	Gold.Standard	0	0	0	0	0	0	0	0	0	0	0
30	2	M1	Gold.Standard	0	0	0	0	0	0	0	0	0	0	0
31	2	M1	Gold.Standard	0	0	0	0	0	0	0	0	0	0	0
32	2	M1	Gold.Standard	0	0	0	0	0	0	0	0	0	0	0
33	2	M1	Gold.Standard	0	0	0	0	0	0	0	0	0	0	0
34	2	M1	Gold.Standard	0	0	0	0	0	0	0	0	0	0	0
35	2	M1	Gold.Standard	0	0	0	0	0	0	0	0	0	0	0
36	2	M1	Gold.Standard	0	0	0	0	0	0	0	0	0	0	0
37	2	M1	Gold.Standard	0	0	0	0	0	0	0	0	0	0	0
38	2	M1	Gold.Standard	0	0	0	0	0	0	0	0	0	0	0
39	2	M1	Gold.Standard	0	0	0	0	0	1	1	0	0	0	0
40	2	M1	Gold.Standard	0	0	0	0	0	0	0	0	0	0	0
41	2	M1	Gold.Standard	0	0	0	0	0	0	0	0	0	0	0
42	2	M1	Gold.Standard	0	0	0	0	0	0	0	0	0	0	0
43	2	M1	Gold.Standard	0	0	0	0	0	0	0	0	0	0	0
44	2	M1	Gold.Standard	0	0	0	0	0	0	0	0	0	0	0
45	2	M1	Gold.Standard	0	0	0	0	0	0	0	0	0	0	0
46	2	M1	Gold.Standard	0	0	0	0	0	0	0	0	0	0	0
47	2	M1	Gold.Standard	0	0	0	0	0	0	0	0	0	0	0
48	2	M1	Gold.Standard	0	0	0	0	0	0	0	0	0	0	0
1	2	M2	Gold.Standard	2	0	1	0	2	1	6	1	2	4	38
2	2	M2	Gold.Standard	3	3	2	3	3	3	17	1	3	9	90
3	2	M2	Gold.Standard	2	2	1	3	2	0	10	1	2	5	53
4	2	M2	Gold.Standard	2	2	1	2	3	2	12	1	2	5	52
5	2	M2	Gold.Standard	1	0	1	0	2	1	5	1	2	4	40
6	2	M2	Gold.Standard	3	2	1	0	2	1	9	1	3	7	67
7	2	M2	Gold.Standard	2	2	2	0	2	2	10	1	3	7	70
8	2	M2	Gold.Standard	3	3	3	2	0	1	12	1	3	8	78
9	2	M2	Gold.Standard	3	2	1	2	3	1	12	1	2	6	59
10	2	M2	Gold.Standard	1	0	1	0	0	2	4	1	2	4	40
12	2	M2	Gold.Standard	2	3	2	2	2	3	14	1	3	9	92
13	2	M2	Gold.Standard	1	0	1	2	0	0	4	0	1	2	20
14	2	M2	Gold.Standard	1	0	1	0	1	1	4	1	2	4	40
15	2	M2	Gold.Standard	3	2	3	2	2	2	14	1	3	7	68
16	2	M2	Gold.Standard	1	0	1	0	2	1	5	1	2	4	39
17	2	M2	Gold.Standard	2	1	1	0	1	1	6	1	2	4	40
18	2	M2	Gold.Standard	3	3	1	0	2	2	11	1	3	6	58
20	2	M2	Gold.Standard	2	0	2	0	2	1	7	1	2	4	48
21	2	M2	Gold.Standard	2	0	2	0	0	1	5	1	2	4	48
22	2	M2	Gold.Standard	2	1	1	0	2	2	8	1	2	6	60
23	2	M2	Gold.Standard	3	0	1	3	3	2	12	1	3	7	66
25	2	M2	Gold.Standard	3	2	1	2	2	2	12	1	3	7	67
26	2	M2	Gold.Standard	1	1	1	0	1	3	7	1	2	4	40
27	2	M2	Gold.Standard	2	1	1	0	3	2	9	1	2	4	42
28	2	M2	Gold.Standard	1	0	1	0	2	1	5	1	2	4	40
29	2	M2	Gold.Standard	2	2	1	0	1	2	8	1	2	4	44
30	2	M2	Gold.Standard	1	0	1	0	2	2	6	1	2	4	40
31	2	M2	Gold.Standard	2	2	1	0	1	2	8	1	2	5	51
32	2	M2	Gold.Standard	2	2	1	0	3	2	10	1	3	6	62
33	2	M2	Gold.Standard	2	2	1	0	2	2	9	1	2	5	50
34	2	M2	Gold.Standard	2	2	3	0	2	2	11	1	3	7	70
35	2	M2	Gold.Standard	1	0	1	0	1	2	5	1	2	5	50
36	2	M2	Gold.Standard	3	2	1	0	1	2	9	1	3	6	60
37	2	M2	Gold.Standard	2	0	0	0	2	2	6	1	2	4	42
38	2	M2	Gold.Standard	2	3	2	2	2	2	13	1	3	8	80
39	2	M2	Gold.Standard	2	2	1	0	2	1	8	1	3	6	59
40	2	M2	Gold.Standard	2	0	1	0	2	2	7	1	3	6	60
41	2	M2	Gold.Standard	2	3	3	3	2	1	14	1	3	8	82
42	2	M2	Gold.Standard	0	0	0	0	1	0	1	0	1	1	8
43	2	M2	Gold.Standard	2	0	1	0	1	1	5	1	2	5	50
44	2	M2	Gold.Standard	1	1	1	0	1	1	5	1	2	4	43
45	2	M2	Gold.Standard	1	1	1	2	0	2	7	1	2	4	40
46	2	M2	Gold.Standard	1	0	1	0	2	3	7	1	2	6	59
47	2	M2	Gold.Standard	1	1	1	2	1	1	7	1	2	4	39
48	2	M2	Gold.Standard	1	2	1	0	1	3	8	1	2	6	60
1	2	M3	Gold.Standard	0	1	0	0	0	0	1	0	1	1	8
2	2	M3	Gold.Standard	0	0	0	0	0	0	0	0	0	0	0
3	2	M3	Gold.Standard	0	1	0	0	1	0	2	0	0	0	0
4	2	M3	Gold.Standard	0	0	0	0	0	0	0	0	0	0	0
5	2	M3	Gold.Standard	1	0	0	0	1	0	2	0	1	2	20
6	2	M3	Gold.Standard	0	0	0	0	0	0	0	0	0	0	0
7	2	M3	Gold.Standard	1	0	1	0	0	1	3	0	1	3	28
8	2	M3	Gold.Standard	0	0	0	0	0	0	0	0	0	0	0
9	2	M3	Gold.Standard	0	0	0	0	0	0	0	0	0	0	0
10	2	M3	Gold.Standard	0	0	0	0	0	0	0	0	0	0	0
12	2	M3	Gold.Standard	0	0	0	0	0	0	0	0	0	0	0
13	2	M3	Gold.Standard	0	0	0	0	0	0	0	0	0	0	0
14	2	M3	Gold.Standard	0	0	0	0	0	0	0	0	0	0	0
15	2	M3	Gold.Standard	0	0	0	0	0	0	0	0	0	0	0
16	2	M3	Gold.Standard	0	0	0	0	0	0	0	0	0	0	0
17	2	M3	Gold.Standard	0	0	0	0	0	1	1	0	0	0	0
18	2	M3	Gold.Standard	1	0	1	0	0	0	2	0	1	2	15
20	2	M3	Gold.Standard	0	0	0	0	0	0	0	0	0	0	0
21	2	M3	Gold.Standard	1	0	0	0	1	0	2	0	1	2	23
22	2	M3	Gold.Standard	1	0	0	0	0	0	1	0	1	1	8
23	2	M3	Gold.Standard	0	0	0	0	0	0	0	0	0	0	0
25	2	M3	Gold.Standard	0	0	0	0	0	0	0	0	0	0	0
26	2	M3	Gold.Standard	0	0	0	0	0	0	0	0	0	0	0
27	2	M3	Gold.Standard	0	0	0	0	0	0	0	0	0	0	0
28	2	M3	Gold.Standard	0	0	0	0	0	0	0	0	0	0	0
29	2	M3	Gold.Standard	0	0	0	0	0	0	0	0	0	0	0
30	2	M3	Gold.Standard	0	0	0	0	0	0	0	0	0	0	0
31	2	M3	Gold.Standard	1	0	0	0	1	1	3	0	1	2	20
32	2	M3	Gold.Standard	0	0	0	0	0	0	0	0	0	0	0
33	2	M3	Gold.Standard	0	0	0	0	0	1	1	0	0	0	0
34	2	M3	Gold.Standard	0	0	0	0	0	0	0	0	0	0	0
35	2	M3	Gold.Standard	0	0	0	0	0	0	0	0	0	0	0
36	2	M3	Gold.Standard	0	0	0	0	0	0	0	0	0	0	0
37	2	M3	Gold.Standard	0	0	0	0	0	0	0	0	0	0	0
38	2	M3	Gold.Standard	0	0	0	0	0	0	0	0	0	0	0
39	2	M3	Gold.Standard	0	0	0	0	0	0	0	0	0	0	0
40	2	M3	Gold.Standard	0	1	1	0	0	2	4	0	1	2	20
41	2	M3	Gold.Standard	0	0	1	0	1	0	2	0	0	0	0
42	2	M3	Gold.Standard	0	0	0	0	0	0	0	0	0	0	0
43	2	M3	Gold.Standard	0	0	0	0	0	0	0	0	0	0	0
44	2	M3	Gold.Standard	0	0	0	0	0	1	1	0	0	0	0
45	2	M3	Gold.Standard	0	0	0	0	0	0	0	0	0	0	0
46	2	M3	Gold.Standard	0	0	0	0	0	0	0	0	0	0	0
47	2	M3	Gold.Standard	0	0	0	0	0	1	1	0	0	0	0
48	2	M3	Gold.Standard	0	0	0	0	0	2	2	0	0	0	0
1	2	M4	Gold.Standard	2	2	1	0	2	1	8	1	2	5	51
2	2	M4	Gold.Standard	2	2	2	0	2	2	10	1	3	7	68
3	2	M4	Gold.Standard	1	0	0	2	1	1	5	0	1	3	29
4	2	M4	Gold.Standard	2	0	2	2	2	2	10	1	2	6	67
5	2	M4	Gold.Standard	0	0	0	0	0	1	1	0	0	0	0
6	2	M4	Gold.Standard	0	0	0	0	0	1	1	0	0	0	0
7	2	M4	Gold.Standard	2	2	2	0	3	3	12	1	3	9	88
8	2	M4	Gold.Standard	0	0	0	0	0	1	1	0	1	1	8
9	2	M4	Gold.Standard	0	0	0	0	1	0	1	0	1	2	19
10	2	M4	Gold.Standard	0	0	0	0	0	0	0	0	0	0	0
12	2	M4	Gold.Standard	2	1	1	0	2	1	7	1	2	4	42
13	2	M4	Gold.Standard	0	0	0	0	0	2	2	0	0	0	0
14	2	M4	Gold.Standard	2	0	1	2	2	3	10	1	3	9	90
15	2	M4	Gold.Standard	0	0	0	0	0	2	2	0	1	2	18
16	2	M4	Gold.Standard	0	1	0	0	0	0	1	0	1	1	10
17	2	M4	Gold.Standard	0	0	0	0	0	0	0	0	0	0	0
18	2	M4	Gold.Standard	0	0	0	0	0	2	2	0	1	2	15
20	2	M4	Gold.Standard	1	1	0	0	1	1	4	0	1	3	34
21	2	M4	Gold.Standard	1	0	0	0	0	1	2	0	1	2	23
22	2	M4	Gold.Standard	1	2	1	0	0	2	6	1	2	4	40
23	2	M4	Gold.Standard	2	1	0	0	2	1	6	1	2	5	50
25	2	M4	Gold.Standard	1	0	0	0	2	2	5	1	2	4	38
26	2	M4	Gold.Standard	0	0	0	0	0	0	0	0	0	0	0
27	2	M4	Gold.Standard	0	0	0	0	1	2	3	0	1	2	19
28	2	M4	Gold.Standard	0	0	0	0	0	0	0	0	0	0	0
29	2	M4	Gold.Standard	1	0	1	0	3	1	6	1	1	3	33
30	2	M4	Gold.Standard	1	0	1	0	1	2	5	1	1	3	30
31	2	M4	Gold.Standard	1	0	1	0	2	0	4	1	1	3	33
32	2	M4	Gold.Standard	0	0	0	0	1	2	3	0	1	2	20
33	2	M4	Gold.Standard	2	2	1	0	3	3	11	1	2	4	43
34	2	M4	Gold.Standard	0	0	0	0	0	1	1	0	0	0	0
35	2	M4	Gold.Standard	1	0	1	2	1	1	6	1	2	4	40
36	2	M4	Gold.Standard	1	0	0	0	1	0	2	0	1	2	19
37	2	M4	Gold.Standard	0	1	1	0	1	1	4	0	1	2	20
38	2	M4	Gold.Standard	0	0	0	0	0	1	1	0	0	0	0
39	2	M4	Gold.Standard	0	0	0	0	1	1	2	0	1	2	20
40	2	M4	Gold.Standard	0	0	0	0	1	1	2	0	1	1	10
41	2	M4	Gold.Standard	1	0	1	2	1	2	7	1	2	5	50
42	2	M4	Gold.Standard	2	1	1	0	3	2	9	1	2	6	58
43	2	M4	Gold.Standard	1	1	1	0	0	1	4	1	1	3	30
44	2	M4	Gold.Standard	1	0	1	0	1	1	4	1	1	3	30
45	2	M4	Gold.Standard	1	0	1	0	2	2	6	1	2	4	40
46	2	M4	Gold.Standard	2	2	1	0	1	3	9	1	3	7	69
47	2	M4	Gold.Standard	1	0	0	2	0	0	3	0	1	2	20
48	2	M4	Gold.Standard	0	0	0	0	1	3	4	1	2	4	39
1	2	M1	Observer.1	0	0	0	0	0	0	0	0	0	0	0
2	2	M1	Observer.1	0	0	0	0	0	0	0	0	0	0	0
3	2	M1	Observer.1	0	0	0	0	0	0	0	0	0	0	0
4	2	M1	Observer.1	1	0	0	0	0	1	2	0	1	1	8
5	2	M1	Observer.1	0	0	0	2	0	1	3	0	0	1	7
6	2	M1	Observer.1	0	0	0	0	0	1	1	0	0	0	0
7	2	M1	Observer.1	0	0	3	3	0	0	6	0	0	0	0
8	2	M1	Observer.1	0	0	0	0	0	0	0	0	0	0	0
9	2	M1	Observer.1	0	0	0	3	0	0	3	0	0	1	0
10	2	M1	Observer.1	0	2	1	0	0	2	5	0	1	3	27
12	2	M1	Observer.1	0	0	0	0	0	0	0	0	0	0	0
13	2	M1	Observer.1	0	0	3	3	0	0	6	0	0	0	0
14	2	M1	Observer.1	0	0	1	3	0	0	4	0	0	0	0
15	2	M1	Observer.1	0	0	0	0	0	0	0	0	0	0	0
16	2	M1	Observer.1	0	0	0	0	0	0	0	0	0	0	0
17	2	M1	Observer.1	0	0	3	0	0	0	3	0	0	0	0
18	2	M1	Observer.1	1	0	2	0	0	0	3	0	1	2	18
20	2	M1	Observer.1	0	0	0	0	0	0	0	0	0	1	0
21	2	M1	Observer.1	0	0	0	0	0	0	0	0	0	0	0
22	2	M1	Observer.1	0	0	0	0	0	0	0	0	0	0	0
23	2	M1	Observer.1	0	0	0	0	0	1	1	0	0	0	0
25	2	M1	Observer.1	0	0	0	0	0	0	0	0	0	0	0
26	2	M1	Observer.1	0	0	0	0	0	1	1	0	0	0	0
27	2	M1	Observer.1	0	0	0	0	0	0	0	0	0	0	0
28	2	M1	Observer.1	0	0	0	0	0	1	1	0	0	0	0
29	2	M1	Observer.1	0	0	0	0	0	0	0	0	0	0	0
30	2	M1	Observer.1	0	1	1	0	0	1	3	0	1	2	20
31	2	M1	Observer.1	0	0	0	0	0	1	1	0	0	0	0
32	2	M1	Observer.1	0	0	0	0	0	0	0	0	0	0	0
33	2	M1	Observer.1	0	1	1	0	0	2	4	0	1	2	16
34	2	M1	Observer.1	0	0	0	0	0	0	0	0	0	0	0
35	2	M1	Observer.1	0	0	0	0	0	0	0	0	0	0	0
36	2	M1	Observer.1	0	0	0	0	0	0	0	0	0	0	0
37	2	M1	Observer.1	0	0	0	0	1	1	2	0	0	1	10
38	2	M1	Observer.1	0	0	0	0	0	0	0	0	0	0	0
39	2	M1	Observer.1	0	0	0	0	0	1	1	0	0	1	8
40	2	M1	Observer.1	0	0	0	0	0	1	1	0	0	0	0
41	2	M1	Observer.1	0	0	0	0	1	0	1	0	0	0	0
42	2	M1	Observer.1	0	0	0	0	0	1	1	0	0	0	0
43	2	M1	Observer.1	0	0	0	0	0	0	0	0	0	0	0
44	2	M1	Observer.1	0	0	0	0	0	0	0	0	0	0	0
45	2	M1	Observer.1	0	0	0	0	0	0	0	0	0	0	0
46	2	M1	Observer.1	0	0	0	0	0	0	0	0	0	0	0
47	2	M1	Observer.1	0	0	0	0	0	0	0	0	0	0	0
48	2	M1	Observer.1	0	0	0	0	0	0	0	0	0	0	0
1	2	M2	Observer.1	0	0	0	0	0	0	0	0	0	0	0
2	2	M2	Observer.1	2	3	2	3	3	3	16	1	3	9	88
3	2	M2	Observer.1	1	1	1	3	0	2	8	1	2	4	38
4	2	M2	Observer.1	1	2	0	3	1	2	9	1	2	5	50
5	2	M2	Observer.1	1	1	1	0	2	2	7	1	2	4	40
6	2	M2	Observer.1	3	2	3	0	1	1	10	1	3	6	64
7	2	M2	Observer.1	1	2	2	0	1	1	7	1	3	5	47
8	2	M2	Observer.1	3	2	3	2	1	1	12	1	3	7	63
9	2	M2	Observer.1	2	3	3	0	1	0	9	1	3	6	64
10	2	M2	Observer.1	3	1	1	0	0	3	8	1	2	5	50
12	2	M2	Observer.1	2	2	2	0	2	2	10	1	3	6	63
13	2	M2	Observer.1	0	1	1	3	0	1	6	1	2	4	40
14	2	M2	Observer.1	0	1	1	0	1	2	5	1	2	4	38
15	2	M2	Observer.1	3	2	3	3	0	2	13	1	3	7	69
16	2	M2	Observer.1	0	0	0	0	1	1	2	0	2	1	12
17	2	M2	Observer.1	1	1	2	0	1	0	5	0	1	3	26
18	2	M2	Observer.1	3	3	1	0	2	1	10	1	3	6	64
20	2	M2	Observer.1	2	1	1	0	1	1	6	1	3	5	54
21	2	M2	Observer.1	2	2	2	0	2	2	10	1	3	6	63
22	2	M2	Observer.1	2	1	0	0	1	3	7	1	2	4	44
23	2	M2	Observer.1	3	0	1	3	2	2	11	1	3	6	63
25	2	M2	Observer.1	3	1	3	0	1	1	9	1	3	6	63
26	2	M2	Observer.1	0	1	1	0	0	2	4	1	1	2	20
27	2	M2	Observer.1	3	0	1	0	2	2	8	1	2	4	42
28	2	M2	Observer.1	0	0	1	0	1	1	3	0	1	2	23
29	2	M2	Observer.1	3	3	1	0	2	2	11	1	2	5	57
30	2	M2	Observer.1	3	2	3	0	1	3	12	1	3	7	73
31	2	M2	Observer.1	3	2	3	0	2	2	12	1	3	7	71
32	2	M2	Observer.1	3	2	3	0	2	2	12	1	3	7	70
33	2	M2	Observer.1	3	2	3	0	1	3	12	1	3	7	70
34	2	M2	Observer.1	3	2	3	0	1	2	11	1	3	7	70
35	2	M2	Observer.1	0	0	0	0	0	1	1	0	0	0	0
36	2	M2	Observer.1	3	2	3	0	2	2	12	1	3	7	70
37	2	M2	Observer.1	1	1	1	0	2	2	7	1	2	5	52
38	2	M2	Observer.1	3	3	3	3	1	3	16	1	3	9	92
39	2	M2	Observer.1	1	0	1	0	2	1	5	1	2	4	40
40	2	M2	Observer.1	1	0	1	0	0	2	4	0	1	2	20
41	2	M2	Observer.1	1	1	1	3	0	2	8	1	2	4	40
42	2	M2	Observer.1	3	1	1	0	2	2	9	1	3	5	53
43	2	M2	Observer.1	3	1	1	0	1	1	7	1	2	4	45
44	2	M2	Observer.1	1	1	1	0	1	1	5	0	2	3	32
45	2	M2	Observer.1	3	1	1	0	0	2	7	1	3	6	56
46	2	M2	Observer.1	1	0	2	0	2	2	7	1	2	4	42
47	2	M2	Observer.1	3	2	1	2	1	1	10	1	3	6	58
48	2	M2	Observer.1	3	2	3	0	2	2	12	1	3	7	63
1	2	M3	Observer.1	3	1	1	0	0	2	7	1	2	4	40
2	2	M3	Observer.1	0	0	0	0	0	0	0	0	0	0	0
3	2	M3	Observer.1	0	0	0	0	0	0	0	0	0	0	0
4	2	M3	Observer.1	0	0	0	0	0	0	0	0	0	0	0
5	2	M3	Observer.1	0	0	0	0	0	0	0	0	0	0	0
6	2	M3	Observer.1	0	0	0	0	0	0	0	0	0	0	0
7	2	M3	Observer.1	0	0	0	0	0	0	0	0	0	0	0
8	2	M3	Observer.1	0	0	0	0	0	1	1	0	0	0	0
9	2	M3	Observer.1	0	0	0	0	0	0	0	0	0	0	0
10	2	M3	Observer.1	0	0	0	0	0	0	0	0	0	0	0
12	2	M3	Observer.1	0	0	0	0	1	0	1	0	0	1	7
13	2	M3	Observer.1	0	0	0	0	0	0	0	0	0	0	0
14	2	M3	Observer.1	0	0	0	0	0	1	1	0	0	1	7
15	2	M3	Observer.1	0	0	0	0	0	1	1	0	0	0	0
16	2	M3	Observer.1	0	0	0	0	1	0	1	0	1	0	7
17	2	M3	Observer.1	0	0	0	0	0	2	2	0	1	2	17
18	2	M3	Observer.1	0	0	0	0	0	1	1	0	0	0	0
20	2	M3	Observer.1	0	0	0	0	0	0	0	0	0	0	0
21	2	M3	Observer.1	0	0	0	0	1	1	2	0	1	1	7
22	2	M3	Observer.1	0	0	0	0	0	0	0	0	0	0	0
23	2	M3	Observer.1	0	0	0	0	0	0	0	0	0	0	0
25	2	M3	Observer.1	0	0	0	0	1	1	2	0	1	2	20
26	2	M3	Observer.1	0	0	0	0	1	0	1	0	0	1	10
27	2	M3	Observer.1	0	0	0	0	0	1	1	0	0	1	0
28	2	M3	Observer.1	0	0	0	0	0	1	1	0	0	1	8
29	2	M3	Observer.1	0	0	0	0	0	0	0	0	0	0	0
30	2	M3	Observer.1	0	0	0	0	0	1	1	0	0	1	7
31	2	M3	Observer.1	0	0	0	0	1	1	2	0	0	1	8
32	2	M3	Observer.1	0	0	0	0	0	0	0	0	0	0	0
33	2	M3	Observer.1	3	0	1	0	0	2	6	1	2	4	38
34	2	M3	Observer.1	0	0	0	0	0	1	1	0	0	1	7
35	2	M3	Observer.1	0	0	0	0	0	1	1	0	0	1	0
36	2	M3	Observer.1	0	0	0	0	0	1	1	0	0	0	0
37	2	M3	Observer.1	0	0	0	0	0	1	1	0	0	0	0
38	2	M3	Observer.1	0	0	0	0	0	0	0	0	0	0	0
39	2	M3	Observer.1	0	0	0	0	1	0	1	0	0	0	0
40	2	M3	Observer.1	0	1	0	0	0	0	1	0	0	1	5
41	2	M3	Observer.1	0	0	0	0	1	0	1	0	0	1	9
42	2	M3	Observer.1	3	2	1	2	3	1	12	1	3	7	72
43	2	M3	Observer.1	0	0	0	2	0	0	2	0	0	0	0
44	2	M3	Observer.1	0	0	0	0	0	1	1	0	0	0	0
45	2	M3	Observer.1	0	0	0	2	0	0	2	0	0	0	0
46	2	M3	Observer.1	0	0	0	0	0	1	1	0	0	0	0
47	2	M3	Observer.1	0	0	0	0	0	1	1	0	0	0	0
48	2	M3	Observer.1	0	0	0	0	0	1	1	0	0	0	0
1	2	M4	Observer.1	3	2	1	0	1	2	9	1	3	6	55
2	2	M4	Observer.1	1	1	2	0	2	1	7	1	2	4	42
3	2	M4	Observer.1	0	0	2	2	0	1	5	0	2	1	20
4	2	M4	Observer.1	1	0	2	0	2	2	7	1	2	4	38
5	2	M4	Observer.1	1	1	1	0	2	0	5	0	1	3	30
6	2	M4	Observer.1	0	0	0	0	0	2	2	0	0	1	7
7	2	M4	Observer.1	1	0	2	0	2	2	7	1	2	4	38
8	2	M4	Observer.1	0	0	0	0	0	1	1	0	0	1	7
9	2	M4	Observer.1	0	0	1	0	1	0	2	0	1	1	8
10	2	M4	Observer.1	0	0	0	0	0	0	0	0	0	1	9
12	2	M4	Observer.1	0	1	1	0	2	1	5	1	2	4	40
13	2	M4	Observer.1	0	0	0	0	0	0	0	0	0	0	0
14	2	M4	Observer.1	2	0	2	3	2	1	10	1	3	5	52
15	2	M4	Observer.1	0	0	0	0	1	2	3	0	1	2	20
16	2	M4	Observer.1	0	1	0	0	0	0	1	0	1	0	7
17	2	M4	Observer.1	2	0	2	0	2	1	7	1	2	4	47
18	2	M4	Observer.1	1	0	2	0	0	0	3	0	1	2	18
20	2	M4	Observer.1	0	2	1	0	1	0	4	1	2	4	42
21	2	M4	Observer.1	1	0	2	0	1	1	5	0	1	3	30
22	2	M4	Observer.1	2	2	2	0	0	2	8	1	3	5	53
23	2	M4	Observer.1	3	2	1	0	2	1	9	1	3	5	51
25	2	M4	Observer.1	0	1	1	0	1	1	4	0	0	1	9
26	2	M4	Observer.1	0	0	0	0	0	1	1	0	0	0	0
27	2	M4	Observer.1	0	0	0	0	0	0	0	0	0	0	10
28	2	M4	Observer.1	0	0	0	0	0	0	0	0	0	0	0
29	2	M4	Observer.1	2	0	0	0	0	1	3	0	1	2	20
30	2	M4	Observer.1	0	0	0	0	1	1	2	0	0	1	7
31	2	M4	Observer.1	0	1	0	0	1	1	3	0	1	2	20
32	2	M4	Observer.1	0	0	0	0	0	0	0	0	0	0	0
33	2	M4	Observer.1	3	2	3	0	3	2	13	1	3	8	82
34	2	M4	Observer.1	0	0	1	0	0	0	1	0	0	1	10
35	2	M4	Observer.1	3	1	1	0	1	2	8	1	3	5	50
36	2	M4	Observer.1	0	0	0	0	1	0	1	0	0	1	8
37	2	M4	Observer.1	0	0	0	0	0	1	1	0	0	0	0
38	2	M4	Observer.1	0	0	0	0	0	0	0	0	0	0	0
39	2	M4	Observer.1	0	0	0	0	1	2	3	0	1	2	20
40	2	M4	Observer.1	0	0	0	0	1	1	2	0	0	1	9
41	2	M4	Observer.1	0	0	0	2	1	2	5	0	1	2	15
42	2	M4	Observer.1	1	1	1	0	3	2	8	1	2	4	43
43	2	M4	Observer.1	3	2	1	0	0	0	6	1	2	4	40
44	2	M4	Observer.1	0	0	0	0	2	2	4	0	1	2	18
45	2	M4	Observer.1	1	0	1	0	2	2	6	1	2	4	39
46	2	M4	Observer.1	0	0	2	0	2	2	6	1	2	4	38
47	2	M4	Observer.1	0	0	0	0	0	0	0	0	0	0	0
48	2	M4	Observer.1	0	0	0	0	1	2	3	0	1	2	20
1	2	M1	Observer.2	0	0	0	0	0	0	0	0	0	0	0
2	2	M1	Observer.2	0	0	0	0	0	0	0	0	0	0	0
3	2	M1	Observer.2	0	0	0	0	0	0	0	0	0	0	0
4	2	M1	Observer.2	0	0	0	0	0	1	1	0	1	1	8
5	2	M1	Observer.2	0	0	0	0	0	0	0	0	0	0	0
6	2	M1	Observer.2	0	0	0	0	0	1	1	0	0	0	0
7	2	M1	Observer.2	0	0	1	2	0	0	3	0	0	0	0
8	2	M1	Observer.2	0	0	0	0	0	0	0	0	0	0	0
9	2	M1	Observer.2	0	1	1	2	1	0	5	0	0	0	0
10	2	M1	Observer.2	0	0	0	0	0	0	0	0	0	0	0
12	2	M1	Observer.2	0	0	0	0	0	0	0	0	0	0	0
13	2	M1	Observer.2	0	0	1	0	0	0	1	0	0	0	0
14	2	M1	Observer.2	0	0	1	2	0	0	3	0	0	0	0
15	2	M1	Observer.2	0	0	0	0	0	0	0	0	0	0	0
16	2	M1	Observer.2	0	0	0	0	0	0	0	0	0	0	0
17	2	M1	Observer.2	0	0	1	0	0	0	1	0	0	0	0
18	2	M1	Observer.2	0	0	0	0	0	0	0	0	0	0	0
20	2	M1	Observer.2	0	0	0	0	0	0	0	0	0	0	0
21	2	M1	Observer.2	0	0	0	0	0	0	0	0	0	0	0
22	2	M1	Observer.2	0	0	0	0	0	1	1	0	0	0	0
23	2	M1	Observer.2	0	0	0	0	0	2	2	0	0	0	0
25	2	M1	Observer.2	0	0	0	0	0	0	0	0	0	0	0
26	2	M1	Observer.2	0	0	0	0	0	0	0	0	0	0	0
27	2	M1	Observer.2	0	0	0	0	0	0	0	0	0	0	0
28	2	M1	Observer.2	0	0	0	0	0	0	0	0	0	0	0
29	2	M1	Observer.2	0	0	0	0	0	0	0	0	0	0	0
30	2	M1	Observer.2	0	0	0	0	0	1	1	0	0	0	0
31	2	M1	Observer.2	0	0	0	0	0	0	0	0	0	0	0
32	2	M1	Observer.2	0	0	0	0	0	0	0	0	0	0	0
33	2	M1	Observer.2	0	0	0	0	0	1	1	0	0	0	0
34	2	M1	Observer.2	0	0	0	0	0	0	0	0	0	0	0
35	2	M1	Observer.2	0	0	0	0	0	0	0	0	0	0	0
36	2	M1	Observer.2	0	0	0	0	0	0	0	0	0	0	0
37	2	M1	Observer.2	0	0	0	0	0	1	1	0	0	0	0
38	2	M1	Observer.2	0	0	0	0	0	0	0	0	0	0	0
39	2	M1	Observer.2	0	0	0	0	2	1	3	0	1	2	18
40	2	M1	Observer.2	0	0	0	0	0	0	0	0	0	0	0
41	2	M1	Observer.2	0	0	0	0	0	0	0	0	0	0	0
42	2	M1	Observer.2	0	0	0	0	0	0	0	0	0	0	0
43	2	M1	Observer.2	0	0	0	0	0	0	0	0	0	0	0
44	2	M1	Observer.2	0	0	0	0	0	0	0	0	0	0	0
45	2	M1	Observer.2	0	0	0	0	0	0	0	0	0	0	0
46	2	M1	Observer.2	0	0	0	0	0	0	0	0	0	0	0
47	2	M1	Observer.2	0	0	0	0	0	0	0	0	0	0	0
48	2	M1	Observer.2	0	0	0	0	0	0	0	0	0	0	0
1	2	M2	Observer.2	0	0	0	0	0	0	0	0	0	0	0
2	2	M2	Observer.2	2	3	2	3	3	3	16	1	3	10	100
3	2	M2	Observer.2	2	3	3	3	0	2	13	1	2	6	60
4	2	M2	Observer.2	2	2	2	2	3	2	13	1	3	8	70
5	2	M2	Observer.2	0	0	0	0	0	1	1	0	1	1	9
6	2	M2	Observer.2	1	1	1	0	2	1	6	0	1	3	32
7	2	M2	Observer.2	2	2	2	0	2	1	9	1	2	6	59
8	2	M2	Observer.2	3	3	3	2	0	1	12	1	3	8	80
9	2	M2	Observer.2	2	3	1	2	2	1	11	1	2	6	60
10	2	M2	Observer.2	1	0	1	0	0	1	3	0	1	3	32
12	2	M2	Observer.2	2	3	2	2	2	1	12	1	3	8	80
13	2	M2	Observer.2	1	1	1	2	0	1	6	0	1	3	30
14	2	M2	Observer.2	0	0	0	0	0	0	0	0	0	0	0
15	2	M2	Observer.2	3	2	3	2	0	2	12	1	2	6	63
16	2	M2	Observer.2	2	0	2	0	2	1	7	1	2	5	52
17	2	M2	Observer.2	0	0	0	0	0	0	0	0	0	0	10
18	2	M2	Observer.2	2	2	1	0	1	1	7	1	3	5	50
20	2	M2	Observer.2	1	0	1	0	2	2	6	1	2	4	41
21	2	M2	Observer.2	1	2	2	0	0	1	6	1	3	8	82
22	2	M2	Observer.2	2	0	0	0	1	2	5	0	1	3	30
23	2	M2	Observer.2	2	1	0	2	1	2	8	1	2	6	62
25	2	M2	Observer.2	2	0	1	0	1	0	4	0	1	2	20
26	2	M2	Observer.2	1	1	1	0	0	2	5	0	1	2	21
27	2	M2	Observer.2	0	1	0	0	2	1	4	1	2	6	60
28	2	M2	Observer.2	1	1	1	0	1	0	4	0	1	3	33
29	2	M2	Observer.2	1	1	1	0	3	1	7	0	1	3	34
30	2	M2	Observer.2	3	2	1	0	1	1	8	0	1	3	34
31	2	M2	Observer.2	0	0	0	0	0	0	0	0	0	2	0
32	2	M2	Observer.2	1	2	1	0	1	1	6	0	2	4	38
33	2	M2	Observer.2	0	1	0	0	0	2	3	0	1	2	20
34	2	M2	Observer.2	1	2	1	0	1	2	7	0	2	4	40
35	2	M2	Observer.2	0	1	0	0	0	0	1	0	0	0	0
36	2	M2	Observer.2	1	2	3	0	0	0	6	1	2	5	52
37	2	M2	Observer.2	0	0	0	0	2	2	4	0	2	4	45
38	2	M2	Observer.2	3	3	1	2	1	1	11	1	3	7	73
39	2	M2	Observer.2	0	0	1	0	2	1	4	0	2	4	40
40	2	M2	Observer.2	1	0	1	0	0	1	3	0	2	3	30
41	2	M2	Observer.2	3	2	3	3	2	2	15	1	3	8	80
42	2	M2	Observer.2	3	2	1	0	1	1	8	1	3	7	74
43	2	M2	Observer.2	2	1	1	0	1	1	6	1	2	6	60
44	2	M2	Observer.2	0	1	0	0	1	1	3	0	2	4	42
45	2	M2	Observer.2	0	0	1	0	0	0	1	0	0	0	70
46	2	M2	Observer.2	1	0	2	0	3	3	9	1	3	8	87
47	2	M2	Observer.2	1	1	1	0	1	1	5	0	2	4	41
48	2	M2	Observer.2	1	2	1	0	2	1	7	1	3	7	74
1	2	M3	Observer.2	0	1	1	0	0	0	2	0	1	1	10
2	2	M3	Observer.2	0	0	0	0	0	0	0	0	0	0	0
3	2	M3	Observer.2	0	1	0	0	0	0	1	0	0	0	0
4	2	M3	Observer.2	0	0	0	0	0	0	0	0	0	0	0
5	2	M3	Observer.2	0	0	0	0	0	0	0	0	0	0	0
6	2	M3	Observer.2	0	0	0	0	0	0	0	0	0	0	0
7	2	M3	Observer.2	0	0	0	0	0	0	0	0	0	0	0
8	2	M3	Observer.2	0	0	0	0	0	0	0	0	0	0	0
9	2	M3	Observer.2	0	0	0	0	0	0	0	0	0	0	0
10	2	M3	Observer.2	0	0	0	0	0	0	0	0	0	0	0
12	2	M3	Observer.2	0	0	0	0	0	0	0	0	0	0	0
13	2	M3	Observer.2	0	0	0	0	0	0	0	0	0	0	0
14	2	M3	Observer.2	0	0	0	0	2	1	3	0	3	0	0
15	2	M3	Observer.2	0	0	0	0	0	1	1	0	0	0	0
16	2	M3	Observer.2	0	0	0	0	0	0	0	0	0	0	0
17	2	M3	Observer.2	0	0	0	0	0	0	0	0	0	0	0
18	2	M3	Observer.2	0	0	0	0	0	1	1	0	0	0	0
20	2	M3	Observer.2	0	0	0	0	0	1	1	0	0	0	0
21	2	M3	Observer.2	0	0	0	0	1	0	1	0	1	1	8
22	2	M3	Observer.2	0	0	0	0	0	0	0	0	0	0	0
23	2	M3	Observer.2	0	0	0	0	0	0	0	0	0	0	0
25	2	M3	Observer.2	0	0	0	0	0	0	0	0	0	0	0
26	2	M3	Observer.2	0	0	0	0	0	0	0	0	0	0	0
27	2	M3	Observer.2	0	0	0	0	0	0	0	0	0	0	0
28	2	M3	Observer.2	0	0	0	0	0	0	0	0	0	0	0
29	2	M3	Observer.2	0	0	0	0	0	0	0	0	0	0	0
30	2	M3	Observer.2	0	0	0	0	0	0	0	0	0	0	0
31	2	M3	Observer.2	2	0	0	0	1	0	3	0	0	0	0
32	2	M3	Observer.2	0	0	0	0	0	0	0	0	0	0	0
33	2	M3	Observer.2	0	0	0	0	0	1	1	0	0	0	0
34	2	M3	Observer.2	0	0	0	0	0	1	1	0	0	0	0
35	2	M3	Observer.2	0	0	0	0	0	1	1	0	0	0	0
36	2	M3	Observer.2	0	0	0	0	0	1	1	0	0	0	0
37	2	M3	Observer.2	0	0	0	0	0	0	0	0	0	0	0
38	2	M3	Observer.2	0	0	0	0	0	0	0	0	0	0	0
39	2	M3	Observer.2	0	0	0	0	0	0	0	0	0	0	0
40	2	M3	Observer.2	0	1	0	0	0	0	1	0	0	0	0
41	2	M3	Observer.2	0	0	0	0	0	0	0	0	0	0	0
42	2	M3	Observer.2	0	0	0	0	0	0	0	0	0	0	0
43	2	M3	Observer.2	0	1	0	0	0	0	1	0	0	0	0
44	2	M3	Observer.2	0	0	0	0	0	0	0	0	0	0	0
45	2	M3	Observer.2	0	0	0	2	0	0	2	0	0	7	0
46	2	M3	Observer.2	0	0	0	0	0	0	0	0	0	0	0
47	2	M3	Observer.2	0	0	0	0	0	0	0	0	0	0	0
48	2	M3	Observer.2	0	0	0	0	0	1	1	0	0	0	0
1	2	M4	Observer.2	1	1	1	0	0	1	4	0	1	2	22
2	2	M4	Observer.2	1	1	2	0	2	1	7	0	3	8	82
3	2	M4	Observer.2	0	0	0	0	0	1	1	0	0	0	0
4	2	M4	Observer.2	0	0	0	0	1	2	3	0	1	2	17
5	2	M4	Observer.2	0	0	0	0	1	1	2	0	1	2	18
6	2	M4	Observer.2	0	0	0	0	0	1	1	0	0	0	0
7	2	M4	Observer.2	2	0	2	0	3	2	9	1	3	8	80
8	2	M4	Observer.2	0	0	0	0	0	1	1	0	0	0	0
9	2	M4	Observer.2	1	0	0	0	1	0	2	0	1	1	10
10	2	M4	Observer.2	0	0	0	0	0	0	0	0	0	0	0
12	2	M4	Observer.2	1	2	1	0	1	1	6	0	2	5	50
13	2	M4	Observer.2	0	0	0	0	0	1	1	0	0	0	0
14	2	M4	Observer.2	2	1	2	2	0	1	8	1	0	9	92
15	2	M4	Observer.2	0	0	0	0	0	1	1	0	0	0	0
16	2	M4	Observer.2	0	1	0	0	0	1	2	0	1	2	20
17	2	M4	Observer.2	0	0	0	0	1	1	2	0	1	1	0
18	2	M4	Observer.2	0	0	0	0	0	0	0	0	0	0	0
20	2	M4	Observer.2	1	2	1	0	1	2	7	0	1	2	20
21	2	M4	Observer.2	0	0	0	0	1	1	2	0	1	2	20
22	2	M4	Observer.2	0	0	0	2	0	2	4	0	1	1	9
23	2	M4	Observer.2	0	0	0	0	1	1	2	0	1	2	20
25	2	M4	Observer.2	0	0	0	0	1	1	2	0	0	0	0
26	2	M4	Observer.2	0	0	0	0	0	0	0	0	0	0	0
27	2	M4	Observer.2	0	0	0	0	0	0	0	0	0	0	0
28	2	M4	Observer.2	0	0	0	0	0	0	0	0	0	0	0
29	2	M4	Observer.2	0	0	0	0	0	1	1	1	2	6	66
30	2	M4	Observer.2	0	0	0	0	0	1	1	0	0	0	0
31	2	M4	Observer.2	2	0	0	0	2	0	4	0	1	0	20
32	2	M4	Observer.2	0	0	0	0	0	0	0	0	0	0	0
33	2	M4	Observer.2	0	1	1	0	2	1	5	1	3	7	70
34	2	M4	Observer.2	0	1	0	0	0	0	1	0	0	0	0
35	2	M4	Observer.2	1	0	0	0	0	1	2	0	2	4	43
36	2	M4	Observer.2	0	0	0	0	0	0	0	0	0	0	0
37	2	M4	Observer.2	0	0	0	0	0	1	1	0	0	0	0
38	2	M4	Observer.2	0	0	0	0	0	2	2	0	0	0	0
39	2	M4	Observer.2	0	0	0	0	0	0	0	0	0	0	0
40	2	M4	Observer.2	0	0	0	0	0	1	1	0	0	0	0
41	2	M4	Observer.2	2	1	0	2	1	2	8	1	2	5	50
42	2	M4	Observer.2	1	0	0	0	2	1	4	1	3	8	83
43	2	M4	Observer.2	1	2	1	0	1	0	5	1	2	5	50
44	2	M4	Observer.2	2	1	0	0	2	2	7	1	2	5	50
45	2	M4	Observer.2	1	1	2	0	2	2	8	1	3	0	0
46	2	M4	Observer.2	0	0	0	0	3	3	6	1	3	7	73
47	2	M4	Observer.2	0	0	0	0	0	0	0	0	0	0	0
48	2	M4	Observer.2	0	0	0	0	1	1	2	1	2	5	54
1	2	M1	Observer.3	0	0	0	0	0	0	0	0	0	0	0
2	2	M1	Observer.3	0	0	0	0	0	0	0	0	0	0	0
3	2	M1	Observer.3	0	0	0	0	0	0	0	0	0	0	0
4	2	M1	Observer.3	0	0	1	0	0	1	2	0	1	1	12
5	2	M1	Observer.3	0	0	0	0	0	0	0	0	0	0	0
6	2	M1	Observer.3	0	0	0	0	0	0	0	0	0	0	0
7	2	M1	Observer.3	0	2	1	3	0	0	6	0	0	0	0
8	2	M1	Observer.3	0	0	0	0	0	0	0	0	0	0	0
9	2	M1	Observer.3	0	1	1	3	0	0	5	0	0	0	0
10	2	M1	Observer.3	0	0	0	0	0	0	0	0	0	0	0
12	2	M1	Observer.3	0	1	0	0	0	0	1	0	0	0	0
13	2	M1	Observer.3	0	2	1	3	0	0	6	0	0	0	0
14	2	M1	Observer.3	0	2	1	3	0	0	6	0	0	0	0
15	2	M1	Observer.3	0	2	0	0	0	0	2	0	0	0	0
16	2	M1	Observer.3	0	0	0	0	0	0	0	0	0	0	0
17	2	M1	Observer.3	0	2	1	0	0	0	3	0	0	0	0
18	2	M1	Observer.3	0	0	0	0	0	0	0	0	0	0	0
20	2	M1	Observer.3	0	0	0	0	0	0	0	0	0	0	0
21	2	M1	Observer.3	0	0	0	0	0	0	0	0	0	0	0
22	2	M1	Observer.3	0	0	0	0	0	0	0	0	0	0	0
23	2	M1	Observer.3	0	0	0	0	0	0	0	0	0	0	0
25	2	M1	Observer.3	0	0	0	0	0	0	0	0	0	0	0
26	2	M1	Observer.3	0	0	0	0	0	0	0	0	0	0	0
27	2	M1	Observer.3	0	0	0	0	0	0	0	0	0	0	0
28	2	M1	Observer.3	0	0	0	0	0	0	0	0	0	0	0
29	2	M1	Observer.3	0	0	0	0	0	0	0	0	0	0	10
30	2	M1	Observer.3	0	0	0	0	0	0	0	0	0	0	0
31	2	M1	Observer.3	0	0	0	0	0	0	0	0	0	0	0
32	2	M1	Observer.3	0	0	0	0	0	0	0	0	0	0	0
33	2	M1	Observer.3	0	0	0	0	0	1	1	0	0	0	0
34	2	M1	Observer.3	0	1	0	0	0	0	1	0	0	0	0
35	2	M1	Observer.3	0	0	0	0	0	0	0	0	0	0	0
36	2	M1	Observer.3	0	0	0	0	0	0	0	0	0	0	0
37	2	M1	Observer.3	0	0	0	0	0	1	1	0	0	0	0
38	2	M1	Observer.3	0	0	0	0	0	0	0	0	0	0	0
39	2	M1	Observer.3	0	0	0	0	0	0	0	0	0	0	0
40	2	M1	Observer.3	0	0	0	0	0	0	0	0	0	0	0
41	2	M1	Observer.3	0	0	0	0	0	0	0	0	0	1	0
42	2	M1	Observer.3	0	0	0	2	0	0	2	0	0	1	0
43	2	M1	Observer.3	0	0	0	0	0	0	0	0	0	0	0
44	2	M1	Observer.3	0	0	0	0	0	0	0	0	0	0	0
45	2	M1	Observer.3	0	0	0	0	0	0	0	0	0	0	0
46	2	M1	Observer.3	0	0	0	0	0	0	0	0	0	0	0
47	2	M1	Observer.3	0	0	0	0	0	0	0	0	0	0	0
48	2	M1	Observer.3	0	0	0	0	0	0	0	0	0	0	0
1	2	M2	Observer.3	0	0	0	0	0	0	0	0	0	0	0
2	2	M2	Observer.3	2	3	2	3	3	1	14	1	3	7	80
3	2	M2	Observer.3	1	1	1	3	1	0	7	1	2	5	59
4	2	M2	Observer.3	0	1	1	2	0	1	5	0	1	3	37
5	2	M2	Observer.3	0	0	0	0	0	1	1	0	0	0	0
6	2	M2	Observer.3	1	1	1	2	0	0	5	0	1	3	40
7	2	M2	Observer.3	1	2	1	2	1	1	8	1	2	5	60
8	2	M2	Observer.3	1	2	1	2	0	0	6	1	2	6	62
9	2	M2	Observer.3	1	2	1	2	1	0	7	1	2	5	58
10	2	M2	Observer.3	1	1	1	0	0	1	4	0	1	2	29
12	2	M2	Observer.3	1	2	1	2	1	1	8	1	2	5	60
13	2	M2	Observer.3	1	1	1	2	0	1	6	0	1	3	38
14	2	M2	Observer.3	0	2	1	0	1	0	4	0	1	3	38
15	2	M2	Observer.3	3	1	1	2	0	2	9	1	2	6	67
16	2	M2	Observer.3	2	0	1	0	1	2	6	1	1	3	42
17	2	M2	Observer.3	1	2	1	0	0	0	4	0	1	3	40
18	2	M2	Observer.3	1	1	1	2	0	1	6	1	2	4	45
20	2	M2	Observer.3	1	1	2	0	0	3	7	0	1	3	40
21	2	M2	Observer.3	1	0	0	0	0	1	2	0	1	1	20
22	2	M2	Observer.3	1	1	1	0	0	2	5	1	1	3	53
23	2	M2	Observer.3	1	2	1	3	1	1	9	1	2	5	57
25	2	M2	Observer.3	1	2	1	2	1	0	7	1	2	5	56
26	2	M2	Observer.3	1	0	1	0	0	1	3	0	1	1	24
27	2	M2	Observer.3	0	1	1	0	0	2	4	0	1	1	26
28	2	M2	Observer.3	0	0	1	0	0	0	1	0	0	0	10
29	2	M2	Observer.3	0	0	1	0	1	1	3	0	1	0	0
30	2	M2	Observer.3	1	1	1	0	1	1	5	0	1	2	28
31	2	M2	Observer.3	0	1	1	0	0	0	2	0	1	1	28
32	2	M2	Observer.3	1	1	1	0	0	1	4	0	1	2	32
33	2	M2	Observer.3	0	1	1	0	0	0	2	0	1	1	22
34	2	M2	Observer.3	2	1	1	0	1	0	5	1	1	3	42
35	2	M2	Observer.3	1	1	1	2	1	1	7	1	2	4	44
36	2	M2	Observer.3	1	2	1	2	0	0	6	1	2	5	60
37	2	M2	Observer.3	0	0	0	0	0	1	1	0	0	0	0
38	2	M2	Observer.3	2	2	2	3	2	2	13	1	3	7	72
39	2	M2	Observer.3	0	0	1	0	1	0	2	0	1	1	21
40	2	M2	Observer.3	1	1	1	0	1	1	5	1	1	3	44
41	2	M2	Observer.3	2	1	1	3	0	1	8	1	2	7	72
42	2	M2	Observer.3	3	1	1	0	1	0	6	1	2	5	44
43	2	M2	Observer.3	2	1	1	2	1	0	7	1	1	3	42
44	2	M2	Observer.3	1	1	0	0	0	1	3	0	1	2	38
45	2	M2	Observer.3	1	1	1	0	0	0	3	1	1	2	29
46	2	M2	Observer.3	0	0	2	0	1	1	4	0	1	1	18
47	2	M2	Observer.3	0	1	1	0	1	0	3	0	1	1	22
48	2	M2	Observer.3	0	1	1	0	1	1	4	0	1	2	28
1	2	M3	Observer.3	0	0	1	0	0	0	1	0	1	1	18
2	2	M3	Observer.3	0	0	0	0	0	0	0	0	0	0	0
3	2	M3	Observer.3	0	1	1	2	0	0	4	0	1	2	29
4	2	M3	Observer.3	0	0	0	0	0	0	0	0	0	0	0
5	2	M3	Observer.3	0	0	0	0	0	0	0	0	0	0	0
6	2	M3	Observer.3	0	0	0	0	0	0	0	0	0	0	0
7	2	M3	Observer.3	0	0	0	0	0	0	0	0	0	0	0
8	2	M3	Observer.3	0	0	0	0	0	0	0	0	0	0	0
9	2	M3	Observer.3	0	0	0	0	0	0	0	0	0	0	0
10	2	M3	Observer.3	0	0	0	0	0	0	0	0	0	0	0
12	2	M3	Observer.3	0	0	0	0	0	0	0	0	0	0	0
13	2	M3	Observer.3	0	0	0	0	0	0	0	0	0	0	0
14	2	M3	Observer.3	0	0	0	0	0	0	0	0	0	0	0
15	2	M3	Observer.3	0	0	0	0	0	1	1	0	0	0	0
16	2	M3	Observer.3	0	0	0	0	1	0	1	0	0	1	12
17	2	M3	Observer.3	0	0	0	2	0	0	2	0	0	0	0
18	2	M3	Observer.3	0	0	0	0	0	0	0	0	0	0	0
20	2	M3	Observer.3	0	0	0	0	0	1	1	0	0	0	0
21	2	M3	Observer.3	0	0	0	0	0	0	0	0	0	0	0
22	2	M3	Observer.3	0	0	0	0	0	0	0	0	0	0	0
23	2	M3	Observer.3	0	0	0	0	0	0	0	0	0	0	14
25	2	M3	Observer.3	0	0	0	0	0	0	0	0	0	0	0
26	2	M3	Observer.3	0	0	0	0	0	0	0	0	0	0	0
27	2	M3	Observer.3	0	0	0	0	0	0	0	0	0	0	0
28	2	M3	Observer.3	0	0	1	2	0	0	3	0	1	1	23
29	2	M3	Observer.3	0	0	0	0	0	0	0	0	0	3	0
30	2	M3	Observer.3	0	0	0	0	0	0	0	0	0	0	0
31	2	M3	Observer.3	0	0	0	0	0	0	0	0	0	0	0
32	2	M3	Observer.3	0	0	0	0	0	0	0	0	0	0	0
33	2	M3	Observer.3	0	0	0	0	0	1	1	0	0	0	0
34	2	M3	Observer.3	0	0	0	0	0	0	0	0	0	0	0
35	2	M3	Observer.3	0	0	1	0	0	1	2	0	0	0	0
36	2	M3	Observer.3	0	0	0	0	0	0	0	0	0	0	0
37	2	M3	Observer.3	0	0	0	0	0	0	0	0	0	0	0
38	2	M3	Observer.3	0	0	0	0	0	0	0	0	0	0	0
39	2	M3	Observer.3	0	0	0	0	0	0	0	0	0	0	0
40	2	M3	Observer.3	0	0	0	0	0	0	0	0	0	0	0
41	2	M3	Observer.3	0	0	0	0	0	0	0	0	0	1	0
42	2	M3	Observer.3	1	0	1	0	1	0	3	0	1	2	16
43	2	M3	Observer.3	0	0	0	0	0	0	0	0	0	0	0
44	2	M3	Observer.3	0	0	0	2	1	0	3	0	0	0	0
45	2	M3	Observer.3	0	0	0	0	0	0	0	0	0	0	0
46	2	M3	Observer.3	0	0	0	0	0	0	0	0	0	0	0
47	2	M3	Observer.3	0	0	0	0	0	0	0	0	0	0	0
48	2	M3	Observer.3	0	0	0	0	0	1	1	0	0	0	0
1	2	M4	Observer.3	0	1	1	0	0	1	3	0	1	3	38
2	2	M4	Observer.3	0	0	0	0	1	1	2	0	1	2	30
3	2	M4	Observer.3	0	0	0	0	0	1	1	0	0	0	0
4	2	M4	Observer.3	0	0	0	0	1	2	3	0	1	1	19
5	2	M4	Observer.3	0	0	0	0	0	0	0	0	0	0	0
6	2	M4	Observer.3	0	0	0	2	0	2	4	0	1	1	18
7	2	M4	Observer.3	1	0	1	0	1	2	5	0	1	3	38
8	2	M4	Observer.3	0	0	0	0	0	0	0	0	0	0	0
9	2	M4	Observer.3	0	1	1	0	0	0	2	0	1	1	19
10	2	M4	Observer.3	0	0	0	0	0	0	0	0	0	0	0
12	2	M4	Observer.3	0	1	0	0	0	1	2	0	1	1	20
13	2	M4	Observer.3	0	0	0	0	0	1	1	0	0	0	0
14	2	M4	Observer.3	1	1	2	2	2	1	9	1	3	7	74
15	2	M4	Observer.3	0	0	0	0	0	0	0	0	0	0	0
16	2	M4	Observer.3	0	1	0	0	0	1	2	0	0	1	13
17	2	M4	Observer.3	0	0	0	0	0	0	0	0	0	0	0
18	2	M4	Observer.3	0	0	0	0	0	0	0	0	0	0	0
20	2	M4	Observer.3	0	1	1	0	1	2	5	0	1	1	22
21	2	M4	Observer.3	0	0	0	0	0	0	0	0	0	0	0
22	2	M4	Observer.3	0	0	0	0	0	2	2	0	1	1	20
23	2	M4	Observer.3	0	0	0	0	1	0	1	0	0	0	17
25	2	M4	Observer.3	0	0	0	0	1	1	2	0	1	1	20
26	2	M4	Observer.3	0	0	0	0	0	0	0	0	0	0	0
27	2	M4	Observer.3	0	0	0	0	0	0	0	0	0	0	0
28	2	M4	Observer.3	0	0	0	0	0	0	0	0	0	0	0
29	2	M4	Observer.3	2	0	1	0	0	0	3	1	0	0	38
30	2	M4	Observer.3	0	0	0	0	0	0	0	0	0	0	0
31	2	M4	Observer.3	0	0	0	0	0	0	0	0	0	0	0
32	2	M4	Observer.3	0	0	0	0	0	0	0	0	0	0	0
33	2	M4	Observer.3	0	1	0	0	1	1	3	0	1	1	22
34	2	M4	Observer.3	0	0	0	0	0	0	0	0	0	0	0
35	2	M4	Observer.3	0	0	0	0	0	1	1	0	0	0	0
36	2	M4	Observer.3	0	0	0	0	0	0	0	0	0	0	0
37	2	M4	Observer.3	0	0	0	0	0	1	1	0	0	0	0
38	2	M4	Observer.3	0	0	0	0	0	0	0	0	0	0	0
39	2	M4	Observer.3	0	0	0	0	1	2	3	0	1	1	21
40	2	M4	Observer.3	0	0	0	0	0	1	1	0	0	0	7
41	2	M4	Observer.3	0	0	0	2	0	2	4	0	1	2	28
42	2	M4	Observer.3	0	0	0	0	1	1	2	0	1	2	28
43	2	M4	Observer.3	1	0	1	0	0	0	2	0	1	1	26
44	2	M4	Observer.3	1	0	0	0	1	1	3	0	1	1	20
45	2	M4	Observer.3	0	0	0	0	0	0	0	0	0	0	0
46	2	M4	Observer.3	0	0	0	0	0	0	0	0	0	0	0
47	2	M4	Observer.3	0	0	0	0	0	0	0	0	0	0	0
48	2	M4	Observer.3	0	0	0	0	1	1	2	0	0	0	0
1	1	M1	Gold.Standard	0	0	0	0	0	0	0	0	0	0	0
2	1	M1	Gold.Standard	0	0	0	0	0	0	0	0	0	0	0
3	1	M1	Gold.Standard	0	0	0	0	0	0	0	0	0	0	0
4	1	M1	Gold.Standard	0	0	0	0	0	1	1	0	0	0	0
5	1	M1	Gold.Standard	0	0	0	0	0	0	0	0	0	0	0
6	1	M1	Gold.Standard	0	0	0	0	0	0	0	0	0	0	0
7	1	M1	Gold.Standard	0	0	0	2	0	0	2	0	0	0	0
8	1	M1	Gold.Standard	0	0	0	0	0	0	0	0	0	0	0
9	1	M1	Gold.Standard	0	0	0	2	0	0	2	0	0	0	0
10	1	M1	Gold.Standard	0	0	0	0	0	0	0	0	0	0	0
12	1	M1	Gold.Standard	0	0	0	0	0	0	0	0	0	0	0
13	1	M1	Gold.Standard	0	0	0	0	0	0	0	0	0	0	0
14	1	M1	Gold.Standard	0	0	0	2	0	0	2	0	0	0	0
15	1	M1	Gold.Standard	0	0	0	0	0	0	0	0	0	0	0
16	1	M1	Gold.Standard	0	0	0	0	0	0	0	0	0	0	0
17	1	M1	Gold.Standard	0	0	1	2	0	0	3	0	0	0	0
18	1	M1	Gold.Standard	0	0	1	0	0	0	1	0	0	0	0
20	1	M1	Gold.Standard	0	0	0	0	0	0	0	0	0	0	0
21	1	M1	Gold.Standard	0	0	0	0	0	0	0	0	0	0	0
22	1	M1	Gold.Standard	0	0	0	0	0	0	0	0	0	0	0
23	1	M1	Gold.Standard	0	0	0	0	0	0	0	0	0	0	0
25	1	M1	Gold.Standard	0	0	0	0	0	0	0	0	0	0	0
26	1	M1	Gold.Standard	0	0	0	0	0	0	0	0	0	0	0
27	1	M1	Gold.Standard	0	0	0	0	0	0	0	0	0	0	0
28	1	M1	Gold.Standard	0	0	0	0	0	0	0	0	0	0	0
29	1	M1	Gold.Standard	0	0	0	0	0	0	0	0	0	0	0
30	1	M1	Gold.Standard	0	0	0	0	0	1	1	0	0	0	0
31	1	M1	Gold.Standard	0	0	0	0	0	0	0	0	0	0	0
32	1	M1	Gold.Standard	0	0	0	0	0	0	0	0	0	0	0
33	1	M1	Gold.Standard	0	0	0	0	0	0	0	0	0	0	0
34	1	M1	Gold.Standard	0	0	0	0	0	0	0	0	0	0	0
35	1	M1	Gold.Standard	0	0	0	0	0	0	0	0	0	0	0
36	1	M1	Gold.Standard	0	0	0	0	0	0	0	0	0	0	0
37	1	M1	Gold.Standard	0	0	0	0	0	1	1	0	0	0	0
38	1	M1	Gold.Standard	0	0	0	0	0	0	0	0	0	0	0
39	1	M1	Gold.Standard	0	0	0	0	0	0	0	0	0	0	0
40	1	M1	Gold.Standard	0	0	0	0	0	0	0	0	0	0	0
41	1	M1	Gold.Standard	0	0	0	0	0	0	0	0	0	0	0
42	1	M1	Gold.Standard	0	0	0	0	0	0	0	0	0	0	1
43	1	M1	Gold.Standard	0	0	0	0	0	0	0	0	0	0	0
44	1	M1	Gold.Standard	0	0	0	0	0	0	0	0	0	0	0
45	1	M1	Gold.Standard	0	0	0	0	0	0	0	0	0	0	0
46	1	M1	Gold.Standard	0	0	0	0	0	0	0	0	0	0	0
47	1	M1	Gold.Standard	0	0	0	0	0	0	0	0	0	0	0
48	1	M1	Gold.Standard	0	0	0	0	0	0	0	0	0	0	0
1	1	M2	Gold.Standard	1	2	1	0	0	0	4	0	0	1	28
2	1	M2	Gold.Standard	2	3	2	3	3	3	16	0	3	8	64
3	1	M2	Gold.Standard	2	2	1	2	1	2	10	1	2	6	12
4	1	M2	Gold.Standard	2	3	1	2	3	2	13	1	2	5	40
5	1	M2	Gold.Standard	1	0	0	0	0	1	2	0	1	3	13
6	1	M2	Gold.Standard	2	2	3	2	2	1	12	1	2	5	36
7	1	M2	Gold.Standard	2	2	2	0	2	1	9	1	2	6	41
8	1	M2	Gold.Standard	3	3	3	2	1	1	13	1	3	7	46
9	1	M2	Gold.Standard	3	3	3	2	1	1	13	1	2	6	56
10	1	M2	Gold.Standard	2	2	1	0	1	2	8	1	1	5	34
12	1	M2	Gold.Standard	2	3	2	0	3	1	11	1	2	7	59
13	1	M2	Gold.Standard	1	1	1	0	1	1	5	0	1	3	10
14	1	M2	Gold.Standard	1	1	1	0	1	2	6	0	1	4	20
15	1	M2	Gold.Standard	2	2	1	2	2	3	12	1	2	2	29
16	1	M2	Gold.Standard	1	1	1	0	2	1	6	0	2	5	12
17	1	M2	Gold.Standard	2	2	1	0	3	1	9	1	3	6	44
18	1	M2	Gold.Standard	2	3	3	0	2	3	13	1	2	5	35
20	1	M2	Gold.Standard	1	0	2	0	1	1	5	1	1	3	13
21	1	M2	Gold.Standard	2	2	2	0	2	1	9	1	2	4	20
22	1	M2	Gold.Standard	1	1	1	0	1	1	5	1	1	3	16
23	1	M2	Gold.Standard	2	2	1	2	2	2	11	1	2	5	35
25	1	M2	Gold.Standard	2	2	1	0	3	0	8	1	2	5	39
26	1	M2	Gold.Standard	1	1	1	0	1	1	5	1	1	3	16
27	1	M2	Gold.Standard	2	2	1	0	3	2	10	1	2	5	35
28	1	M2	Gold.Standard	1	2	1	0	2	1	7	1	1	3	14
29	1	M2	Gold.Standard	2	2	1	0	1	2	8	1	2	5	39
30	1	M2	Gold.Standard	3	2	2	0	1	1	9	1	2	4	19
31	1	M2	Gold.Standard	2	2	1	0	1	1	7	1	2	4	26
32	1	M2	Gold.Standard	2	2	1	0	2	2	9	1	2	4	33
33	1	M2	Gold.Standard	3	2	3	0	1	2	11	1	3	6	40
34	1	M2	Gold.Standard	2	2	1	0	2	2	9	1	3	6	33
35	1	M2	Gold.Standard	2	0	1	0	1	3	7	1	1	4	33
36	1	M2	Gold.Standard	3	2	3	0	1	2	11	1	2	5	40
37	1	M2	Gold.Standard	2	2	0	0	3	2	9	1	2	4	30
38	1	M2	Gold.Standard	2	3	2	2	3	2	14	1	3	7	43
39	1	M2	Gold.Standard	2	0	1	0	3	2	8	1	1	4	31
40	1	M2	Gold.Standard	2	2	1	0	1	2	8	1	2	4	25
41	1	M2	Gold.Standard	2	2	1	3	2	1	11	1	3	7	27
42	1	M2	Gold.Standard	3	2	3	0	1	2	11	1	2	5	44
43	1	M2	Gold.Standard	2	2	1	0	2	2	9	1	2	5	26
44	1	M2	Gold.Standard	2	2	1	0	3	1	9	1	2	4	31
45	1	M2	Gold.Standard	2	1	2	0	1	1	7	1	2	5	29
46	1	M2	Gold.Standard	1	0	2	0	2	3	8	1	2	5	31
47	1	M2	Gold.Standard	3	2	1	0	1	1	8	1	2	5	33
48	1	M2	Gold.Standard	2	2	1	0	3	2	10	1	3	7	57
1	1	M3	Gold.Standard	1	1	1	0	0	1	4	0	1	2	0
2	1	M3	Gold.Standard	0	0	0	0	0	0	0	0	0	0	0
3	1	M3	Gold.Standard	0	0	0	0	0	0	0	0	0	0	0
4	1	M3	Gold.Standard	0	0	0	0	0	0	0	0	0	0	0
5	1	M3	Gold.Standard	1	0	0	0	0	0	1	0	0	0	0
6	1	M3	Gold.Standard	0	0	0	0	0	0	0	0	0	0	0
7	1	M3	Gold.Standard	0	0	0	0	0	0	0	0	0	0	0
8	1	M3	Gold.Standard	0	0	0	0	0	0	0	0	0	0	0
9	1	M3	Gold.Standard	0	0	0	0	0	0	0	0	0	0	0
10	1	M3	Gold.Standard	0	0	0	0	0	0	0	0	0	0	0
12	1	M3	Gold.Standard	0	0	1	0	1	0	2	0	1	2	11
13	1	M3	Gold.Standard	0	0	0	0	0	0	0	0	0	0	0
14	1	M3	Gold.Standard	0	0	0	0	0	1	1	0	0	0	0
15	1	M3	Gold.Standard	0	0	0	0	0	0	0	0	0	0	0
16	1	M3	Gold.Standard	0	0	1	0	1	0	2	0	1	2	3
17	1	M3	Gold.Standard	0	0	0	0	0	0	0	0	0	0	0
18	1	M3	Gold.Standard	0	0	0	0	0	0	0	0	0	0	0
20	1	M3	Gold.Standard	0	0	0	0	0	0	0	0	0	0	0
21	1	M3	Gold.Standard	0	0	0	0	1	0	1	0	0	0	0
22	1	M3	Gold.Standard	0	0	0	0	0	0	0	0	0	0	0
23	1	M3	Gold.Standard	0	0	0	0	0	0	0	0	0	0	0
25	1	M3	Gold.Standard	0	0	0	0	0	0	0	0	0	0	0
26	1	M3	Gold.Standard	0	0	0	0	0	0	0	0	0	0	0
27	1	M3	Gold.Standard	0	0	0	0	0	0	0	0	0	0	0
28	1	M3	Gold.Standard	1	0	1	0	0	1	3	0	0	1	4
29	1	M3	Gold.Standard	0	0	0	0	0	2	2	0	0	1	0
30	1	M3	Gold.Standard	0	0	0	0	0	1	1	0	0	0	0
31	1	M3	Gold.Standard	0	0	0	0	1	1	2	0	0	0	0
32	1	M3	Gold.Standard	0	0	0	0	0	0	0	0	0	0	0
33	1	M3	Gold.Standard	1	0	0	0	0	2	3	0	1	1	5
34	1	M3	Gold.Standard	0	0	0	0	0	1	1	0	0	0	0
35	1	M3	Gold.Standard	0	0	0	0	0	1	1	0	0	0	0
36	1	M3	Gold.Standard	0	0	0	0	0	1	1	0	0	0	0
37	1	M3	Gold.Standard	0	0	0	0	0	0	0	0	0	0	0
38	1	M3	Gold.Standard	0	0	0	0	0	0	0	0	0	0	0
39	1	M3	Gold.Standard	0	0	0	0	0	0	0	0	0	0	0
40	1	M3	Gold.Standard	1	1	1	0	0	1	4	1	1	1	11
41	1	M3	Gold.Standard	0	0	0	0	0	0	0	0	0	0	0
42	1	M3	Gold.Standard	0	0	0	0	1	0	1	0	1	1	0
43	1	M3	Gold.Standard	0	0	0	0	1	0	1	0	0	0	0
44	1	M3	Gold.Standard	0	0	0	0	0	0	0	0	0	0	0
45	1	M3	Gold.Standard	0	0	0	0	0	0	0	0	0	0	0
46	1	M3	Gold.Standard	0	0	0	0	0	1	1	0	0	0	0
47	1	M3	Gold.Standard	0	0	0	0	0	1	1	0	0	0	0
48	1	M3	Gold.Standard	0	0	0	0	0	1	1	0	0	0	0
1	1	M4	Gold.Standard	1	2	1	0	2	1	7	1	1	5	30
2	1	M4	Gold.Standard	2	3	2	0	2	1	10	1	2	5	37
3	1	M4	Gold.Standard	0	0	0	0	0	0	0	0	1	2	0
4	1	M4	Gold.Standard	2	2	1	0	2	1	8	1	1	4	36
5	1	M4	Gold.Standard	0	0	0	0	0	0	0	0	0	1	2
6	1	M4	Gold.Standard	0	0	0	2	0	1	3	0	1	2	0
7	1	M4	Gold.Standard	2	1	1	0	2	3	9	1	2	4	34
8	1	M4	Gold.Standard	0	0	0	0	0	1	1	0	1	1	0
9	1	M4	Gold.Standard	1	0	1	0	0	1	3	0	1	2	12
10	1	M4	Gold.Standard	0	0	1	0	0	0	1	0	1	2	10
12	1	M4	Gold.Standard	2	2	1	0	3	1	9	1	2	6	44
13	1	M4	Gold.Standard	0	0	0	0	1	1	2	0	1	2	5
14	1	M4	Gold.Standard	2	2	2	2	3	1	12	1	3	6	43
15	1	M4	Gold.Standard	1	0	0	0	1	1	3	1	1	1	13
16	1	M4	Gold.Standard	0	0	0	0	0	1	1	0	1	1	4
17	1	M4	Gold.Standard	2	1	1	0	2	2	8	1	2	4	22
18	1	M4	Gold.Standard	0	0	0	0	0	0	0	0	0	0	0
20	1	M4	Gold.Standard	1	2	1	0	1	1	6	1	1	3	13
21	1	M4	Gold.Standard	1	0	0	0	1	0	2	1	1	1	3
22	1	M4	Gold.Standard	2	2	2	0	3	2	11	1	2	4	26
23	1	M4	Gold.Standard	2	2	1	0	2	1	8	1	1	4	27
25	1	M4	Gold.Standard	1	0	1	0	1	2	5	0	1	2	6
26	1	M4	Gold.Standard	1	2	1	0	3	3	10	1	2	4	30
27	1	M4	Gold.Standard	0	0	2	0	1	0	3	0	1	1	0
28	1	M4	Gold.Standard	0	0	0	0	0	0	0	0	0	0	0
29	1	M4	Gold.Standard	2	2	1	0	3	1	9	1	2	4	27
30	1	M4	Gold.Standard	2	2	1	0	2	1	8	1	1	3	19
31	1	M4	Gold.Standard	2	0	1	0	3	0	6	1	1	2	10
32	1	M4	Gold.Standard	1	1	0	0	1	0	3	0	1	1	6
33	1	M4	Gold.Standard	2	2	1	0	3	2	10	1	3	7	33
34	1	M4	Gold.Standard	0	1	0	0	1	1	3	0	1	2	13
35	1	M4	Gold.Standard	1	0	0	0	2	1	4	0	1	1	4
36	1	M4	Gold.Standard	2	0	2	0	2	0	6	1	1	3	15
37	1	M4	Gold.Standard	1	0	1	0	1	2	5	0	1	1	5
38	1	M4	Gold.Standard	2	1	0	0	1	2	6	1	1	3	10
39	1	M4	Gold.Standard	1	0	0	0	1	2	4	1	1	2	10
40	1	M4	Gold.Standard	0	0	1	0	0	1	2	0	1	1	3
41	1	M4	Gold.Standard	1	1	1	0	3	2	8	1	1	3	20
42	1	M4	Gold.Standard	2	0	1	2	3	2	10	1	2	4	34
43	1	M4	Gold.Standard	2	1	1	0	1	2	7	1	2	4	32
44	1	M4	Gold.Standard	1	1	1	0	2	1	6	1	1	3	22
45	1	M4	Gold.Standard	1	0	2	0	1	2	6	1	2	4	21
46	1	M4	Gold.Standard	1	0	0	0	2	3	6	1	2	4	21
47	1	M4	Gold.Standard	0	0	0	0	0	0	0	0	0	0	0
48	1	M4	Gold.Standard	0	0	0	0	1	1	2	0	1	2	17
1	1	M1	Observer.1	0	0	0	0	0	0	0	0	0	0	0
2	1	M1	Observer.1	0	0	0	0	0	0	0	0	0	0	0
3	1	M1	Observer.1	0	0	0	0	0	0	0	0	0	0	0
4	1	M1	Observer.1	0	0	0	0	0	1	1	0	0	1	5
5	1	M1	Observer.1	0	0	0	2	0	1	3	0	1	2	15
6	1	M1	Observer.1	0	0	0	0	0	1	1	0	0	1	3
7	1	M1	Observer.1	0	0	3	3	0	0	6	0	0	0	0
8	1	M1	Observer.1	0	0	0	0	0	0	0	0	0	0	0
9	1	M1	Observer.1	0	0	0	3	0	0	3	0	0	0	0
10	1	M1	Observer.1	0	1	0	0	0	1	2	0	1	1	5
12	1	M1	Observer.1	0	1	1	0	0	0	2	0	1	1	8
13	1	M1	Observer.1	0	0	3	3	0	0	6	0	0	0	0
14	1	M1	Observer.1	0	0	3	3	0	0	6	0	0	0	0
15	1	M1	Observer.1	0	0	0	0	0	0	0	0	0	0	0
16	1	M1	Observer.1	0	0	0	0	0	0	0	0	0	0	0
17	1	M1	Observer.1	0	0	0	3	0	0	3	0	0	0	0
18	1	M1	Observer.1	0	0	0	0	0	1	1	0	0	0	0
20	1	M1	Observer.1	0	0	0	0	0	1	1	0	0	1	4
21	1	M1	Observer.1	0	0	0	0	0	0	0	0	0	0	1
22	1	M1	Observer.1	0	0	2	0	0	0	2	0	0	0	0
23	1	M1	Observer.1	0	0	0	0	0	0	0	0	0	0	0
25	1	M1	Observer.1	0	0	0	0	0	0	0	0	0	0	0
26	1	M1	Observer.1	0	0	0	0	0	0	0	0	0	0	0
27	1	M1	Observer.1	0	0	0	0	0	1	1	0	0	1	3
28	1	M1	Observer.1	0	0	0	0	0	1	1	0	0	0	0
29	1	M1	Observer.1	0	0	0	0	0	0	0	0	0	0	0
30	1	M1	Observer.1	0	0	0	0	0	1	1	0	0	0	0
31	1	M1	Observer.1	0	0	0	0	0	0	0	0	0	0	0
32	1	M1	Observer.1	0	0	0	0	0	0	0	0	0	0	0
33	1	M1	Observer.1	0	0	1	0	0	1	2	0	1	1	8
34	1	M1	Observer.1	0	0	0	0	0	1	1	0	1	1	9
35	1	M1	Observer.1	0	1	0	0	0	0	1	0	0	0	0
36	1	M1	Observer.1	0	0	0	0	0	0	0	0	0	0	0
37	1	M1	Observer.1	0	1	1	0	0	1	3	0	1	2	14
38	1	M1	Observer.1	0	0	0	0	0	0	0	0	0	0	0
39	1	M1	Observer.1	0	0	2	0	0	0	2	0	1	1	9
40	1	M1	Observer.1	0	0	0	0	0	1	1	0	0	0	0
41	1	M1	Observer.1	1	1	1	0	1	0	4	0	1	3	22
42	1	M1	Observer.1	0	0	0	0	0	0	0	0	0	0	0
43	1	M1	Observer.1	0	0	0	0	0	0	0	0	0	0	0
44	1	M1	Observer.1	0	0	0	0	0	0	0	0	0	0	0
45	1	M1	Observer.1	0	0	0	0	0	0	0	0	0	0	0
46	1	M1	Observer.1	0	0	0	0	0	0	0	0	0	0	0
47	1	M1	Observer.1	0	0	0	0	0	0	0	0	0	0	0
48	1	M1	Observer.1	0	0	0	0	0	0	0	0	0	0	0
1	1	M2	Observer.1	0	0	0	0	0	0	0	0	0	0	0
2	1	M2	Observer.1	2	3	2	3	3	3	16	1	3	9	80
3	1	M2	Observer.1	2	2	3	3	0	2	12	1	3	7	57
4	1	M2	Observer.1	0	2	1	2	0	1	6	1	1	3	26
5	1	M2	Observer.1	0	0	0	0	0	1	1	0	0	1	5
6	1	M2	Observer.1	3	2	1	0	0	1	7	1	2	4	37
7	1	M2	Observer.1	1	2	2	0	2	1	8	1	2	5	46
8	1	M2	Observer.1	3	2	3	2	1	1	12	1	3	7	59
9	1	M2	Observer.1	2	3	3	0	1	0	9	1	3	5	47
10	1	M2	Observer.1	3	1	1	0	0	3	8	1	2	5	46
12	1	M2	Observer.1	2	2	1	0	1	2	8	1	2	5	46
13	1	M2	Observer.1	0	1	1	0	0	1	3	0	1	2	12
14	1	M2	Observer.1	1	1	2	2	1	1	8	1	2	4	28
15	1	M2	Observer.1	3	2	3	2	0	2	12	1	3	7	66
16	1	M2	Observer.1	1	1	1	0	2	1	6	1	3	5	46
17	1	M2	Observer.1	2	3	3	2	1	1	12	1	3	7	65
18	1	M2	Observer.1	3	3	1	0	0	1	8	1	3	5	49
20	1	M2	Observer.1	0	0	0	0	0	1	1	0	0	1	4
21	1	M2	Observer.1	1	1	2	0	0	2	6	1	1	1	24
22	1	M2	Observer.1	2	1	2	0	0	2	7	1	1	4	31
23	1	M2	Observer.1	3	0	1	2	1	2	9	1	2	5	47
25	1	M2	Observer.1	1	1	1	0	0	0	3	0	1	3	22
26	1	M2	Observer.1	3	1	1	0	0	2	7	1	2	4	40
27	1	M2	Observer.1	1	0	1	0	2	2	6	1	2	3	25
28	1	M2	Observer.1	0	2	1	0	2	2	7	1	2	3	24
29	1	M2	Observer.1	1	3	1	0	1	2	8	1	3	5	43
30	1	M2	Observer.1	3	1	1	0	1	1	7	1	2	4	38
31	1	M2	Observer.1	3	2	1	0	1	2	9	1	2	5	45
32	1	M2	Observer.1	3	2	1	0	2	3	11	1	3	6	50
33	1	M2	Observer.1	3	2	1	0	2	2	10	1	3	5	42
34	1	M2	Observer.1	3	2	3	2	2	2	14	1	3	7	59
35	1	M2	Observer.1	1	0	1	0	0	0	2	0	1	2	16
36	1	M2	Observer.1	1	2	3	2	1	0	9	1	2	4	35
37	1	M2	Observer.1	1	1	0	0	2	2	6	1	2	3	25
38	1	M2	Observer.1	3	3	3	3	1	1	14	1	3	7	65
39	1	M2	Observer.1	0	0	1	0	2	1	4	0	1	2	19
40	1	M2	Observer.1	1	0	2	0	1	2	6	1	2	3	30
41	1	M2	Observer.1	3	2	1	3	1	2	12	1	3	6	52
42	1	M2	Observer.1	3	1	1	0	1	1	7	1	2	4	37
43	1	M2	Observer.1	1	1	0	0	1	0	3	0	1	2	15
44	1	M2	Observer.1	0	1	0	0	1	1	3	0	1	1	10
45	1	M2	Observer.1	2	2	2	0	2	2	10	1	3	6	61
46	1	M2	Observer.1	1	0	2	0	1	2	6	1	2	4	30
47	1	M2	Observer.1	3	2	3	0	1	1	10	1	3	6	61
48	1	M2	Observer.1	3	2	3	0	3	2	13	1	3	7	64
1	1	M3	Observer.1	1	2	1	0	0	1	5	1	1	3	28
2	1	M3	Observer.1	0	0	0	0	0	0	0	0	0	0	0
3	1	M3	Observer.1	0	0	0	0	0	0	0	0	0	0	0
4	1	M3	Observer.1	0	0	0	0	0	0	0	0	0	0	0
5	1	M3	Observer.1	0	0	0	0	0	0	0	0	0	0	0
6	1	M3	Observer.1	0	0	0	0	0	0	0	0	0	0	0
7	1	M3	Observer.1	0	0	0	0	0	0	0	0	0	0	0
8	1	M3	Observer.1	0	0	0	0	0	0	0	0	0	0	0
9	1	M3	Observer.1	0	0	0	0	0	0	0	0	0	0	0
10	1	M3	Observer.1	0	0	0	0	0	0	0	0	0	0	0
12	1	M3	Observer.1	0	0	0	0	0	0	0	0	0	0	0
13	1	M3	Observer.1	0	0	2	0	0	0	2	0	0	0	0
14	1	M3	Observer.1	0	0	0	0	0	1	1	0	0	0	0
15	1	M3	Observer.1	0	0	2	0	0	1	3	0	0	2	5
16	1	M3	Observer.1	1	1	1	0	1	1	5	0	1	3	17
17	1	M3	Observer.1	0	0	0	0	0	1	1	0	0	0	0
18	1	M3	Observer.1	0	0	0	0	0	0	0	0	0	0	0
20	1	M3	Observer.1	0	0	0	0	0	0	0	0	0	0	0
21	1	M3	Observer.1	0	0	0	0	0	0	0	0	0	0	0
22	1	M3	Observer.1	0	2	0	0	0	0	2	0	0	0	0
23	1	M3	Observer.1	0	0	0	0	0	1	1	0	0	0	0
25	1	M3	Observer.1	0	0	0	0	0	0	0	0	0	0	0
26	1	M3	Observer.1	0	0	0	0	0	0	0	0	0	0	0
27	1	M3	Observer.1	0	0	0	0	0	0	0	0	0	0	0
28	1	M3	Observer.1	0	0	0	0	0	1	1	0	0	1	3
29	1	M3	Observer.1	0	0	0	0	0	1	1	0	0	0	1
30	1	M3	Observer.1	0	0	0	0	0	1	1	0	0	0	0
31	1	M3	Observer.1	0	0	0	0	0	1	1	0	0	1	3
32	1	M3	Observer.1	0	0	0	0	0	0	0	0	0	0	0
33	1	M3	Observer.1	0	0	0	0	0	1	1	0	0	1	0
34	1	M3	Observer.1	0	0	0	0	0	1	1	0	1	1	12
35	1	M3	Observer.1	0	0	2	0	0	1	3	0	1	1	8
36	1	M3	Observer.1	1	2	2	0	0	1	6	1	2	5	44
37	1	M3	Observer.1	0	0	0	0	0	0	0	1	0	0	0
38	1	M3	Observer.1	0	0	2	0	0	0	2	0	1	1	8
39	1	M3	Observer.1	0	0	0	0	0	0	0	0	0	0	0
40	1	M3	Observer.1	0	1	1	0	0	0	2	0	1	1	8
41	1	M3	Observer.1	0	1	0	0	1	0	2	0	0	0	0
42	1	M3	Observer.1	3	1	1	0	1	1	7	1	3	5	45
43	1	M3	Observer.1	0	1	0	2	0	0	3	0	0	0	0
44	1	M3	Observer.1	0	1	0	0	0	1	2	0	1	1	10
45	1	M3	Observer.1	0	1	1	0	0	0	2	0	1	1	7
46	1	M3	Observer.1	0	0	0	0	0	1	1	0	0	0	0
47	1	M3	Observer.1	0	0	0	0	0	0	0	0	0	0	0
48	1	M3	Observer.1	0	0	0	0	0	1	1	0	0	0	0
1	1	M4	Observer.1	1	2	1	0	1	1	6	1	2	4	35
2	1	M4	Observer.1	2	2	1	0	1	1	7	1	2	4	35
3	1	M4	Observer.1	0	0	0	2	0	1	3	0	1	2	6
4	1	M4	Observer.1	0	0	0	0	1	1	2	0	0	1	8
5	1	M4	Observer.1	0	0	0	0	1	0	1	0	1	1	8
6	1	M4	Observer.1	0	0	0	2	0	1	3	0	1	2	15
7	1	M4	Observer.1	0	0	2	0	1	2	5	1	2	3	26
8	1	M4	Observer.1	0	0	0	0	0	1	1	0	1	1	6
9	1	M4	Observer.1	0	2	1	0	1	1	5	1	1	3	27
10	1	M4	Observer.1	0	0	0	0	0	0	0	0	0	0	0
12	1	M4	Observer.1	0	1	0	0	1	1	3	0	1	2	15
13	1	M4	Observer.1	0	0	0	0	0	0	0	0	0	0	0
14	1	M4	Observer.1	1	1	2	2	3	2	11	1	3	6	59
15	1	M4	Observer.1	0	0	0	0	0	0	0	0	0	0	0
16	1	M4	Observer.1	0	0	0	0	0	0	0	0	0	0	0
17	1	M4	Observer.1	1	1	2	0	1	1	6	1	2	4	35
18	1	M4	Observer.1	0	0	2	0	0	0	2	0	0	1	3
20	1	M4	Observer.1	0	1	1	0	0	2	4	1	2	4	38
21	1	M4	Observer.1	0	0	0	0	0	0	0	0	0	0	0
22	1	M4	Observer.1	2	1	2	0	0	1	6	1	2	5	45
23	1	M4	Observer.1	3	2	1	0	1	0	7	1	2	4	47
25	1	M4	Observer.1	0	0	0	0	0	0	0	0	0	0	0
26	1	M4	Observer.1	1	1	1	0	0	3	6	1	2	3	29
27	1	M4	Observer.1	0	0	0	0	0	0	0	0	0	0	2
28	1	M4	Observer.1	0	0	0	0	0	0	0	0	0	0	1
29	1	M4	Observer.1	2	1	2	0	3	2	10	1	3	6	46
30	1	M4	Observer.1	0	0	0	0	0	1	1	0	0	0	0
31	1	M4	Observer.1	0	0	0	0	2	0	2	0	1	1	10
32	1	M4	Observer.1	0	0	0	0	1	0	1	0	0	0	0
33	1	M4	Observer.1	3	2	3	0	3	2	13	1	3	7	61
34	1	M4	Observer.1	0	0	0	0	1	0	1	0	0	0	0
35	1	M4	Observer.1	1	0	2	0	2	2	7	1	2	4	36
36	1	M4	Observer.1	0	0	0	0	1	0	1	0	0	0	3
37	1	M4	Observer.1	0	0	0	0	0	1	1	1	0	0	0
38	1	M4	Observer.1	0	0	0	0	0	0	0	0	0	0	0
39	1	M4	Observer.1	0	0	0	0	0	0	0	0	0	0	0
40	1	M4	Observer.1	0	0	0	0	2	2	4	0	1	2	19
41	1	M4	Observer.1	0	1	0	0	2	2	5	1	1	3	28
42	1	M4	Observer.1	0	1	2	2	1	2	8	1	2	4	37
43	1	M4	Observer.1	1	2	1	0	0	1	5	1	2	3	25
44	1	M4	Observer.1	0	1	0	0	0	1	2	0	1	1	11
45	1	M4	Observer.1	1	1	1	0	2	1	6	1	2	4	34
46	1	M4	Observer.1	0	0	2	0	2	2	6	1	2	4	36
47	1	M4	Observer.1	0	0	0	0	0	1	1	0	1	1	5
48	1	M4	Observer.1	0	0	0	0	1	2	3	0	1	2	11
1	1	M1	Observer.2	0	0	0	0	0	0	0	0	0	0	0
2	1	M1	Observer.2	0	0	0	0	0	0	0	0	0	0	0
3	1	M1	Observer.2	0	0	0	0	0	1	1	0	0	0	0
4	1	M1	Observer.2	0	0	0	0	0	0	0	0	0	0	0
5	1	M1	Observer.2	0	0	0	0	0	2	2	0	0	0	0
6	1	M1	Observer.2	0	0	0	0	0	1	1	0	0	0	0
7	1	M1	Observer.2	0	0	1	2	0	0	3	0	0	0	0
8	1	M1	Observer.2	0	0	0	0	0	0	0	0	0	0	0
9	1	M1	Observer.2	0	0	1	2	0	0	3	0	0	0	0
10	1	M1	Observer.2	0	0	0	0	0	0	0	0	0	0	0
12	1	M1	Observer.2	0	0	0	0	0	0	0	0	0	0	0
13	1	M1	Observer.2	0	1	1	2	0	0	4	0	0	0	0
14	1	M1	Observer.2	0	0	1	2	0	0	3	0	0	0	0
15	1	M1	Observer.2	0	0	0	2	0	0	2	0	0	0	0
16	1	M1	Observer.2	0	0	1	0	0	0	1	0	0	0	0
17	1	M1	Observer.2	0	0	1	2	0	0	3	0	0	0	0
18	1	M1	Observer.2	0	0	0	0	0	0	0	0	0	0	0
20	1	M1	Observer.2	0	0	0	0	0	0	0	0	0	0	0
21	1	M1	Observer.2	0	0	0	0	0	0	0	0	0	0	0
22	1	M1	Observer.2	0	0	0	0	0	0	0	0	0	0	0
23	1	M1	Observer.2	0	0	0	0	0	0	0	0	0	0	0
25	1	M1	Observer.2	0	0	0	0	0	0	0	0	0	0	0
26	1	M1	Observer.2	0	0	0	0	0	0	0	0	0	0	0
27	1	M1	Observer.2	0	0	0	0	0	1	1	0	0	0	0
28	1	M1	Observer.2	0	0	0	0	0	0	0	0	0	0	0
29	1	M1	Observer.2	0	0	0	0	0	0	0	0	0	0	0
30	1	M1	Observer.2	0	0	0	0	0	0	0	0	0	0	0
31	1	M1	Observer.2	0	0	0	0	0	0	0	0	0	0	0
32	1	M1	Observer.2	0	0	0	0	0	0	0	0	0	0	0
33	1	M1	Observer.2	0	0	0	0	0	1	1	0	0	0	0
34	1	M1	Observer.2	0	0	0	0	0	0	0	0	0	0	0
35	1	M1	Observer.2	0	0	0	0	0	0	0	0	0	0	0
36	1	M1	Observer.2	0	0	0	0	0	0	0	0	0	0	0
37	1	M1	Observer.2	0	0	0	0	0	1	1	0	0	0	0
38	1	M1	Observer.2	0	0	0	0	0	0	0	0	0	0	0
39	1	M1	Observer.2	0	0	0	0	0	0	0	0	0	0	0
40	1	M1	Observer.2	0	0	0	0	0	1	1	0	0	0	0
41	1	M1	Observer.2	0	0	0	0	0	0	0	0	0	0	0
42	1	M1	Observer.2	0	0	0	0	0	0	0	0	0	0	0
43	1	M1	Observer.2	0	0	0	0	0	0	0	0	0	0	0
44	1	M1	Observer.2	0	0	0	0	0	0	0	0	0	0	0
45	1	M1	Observer.2	0	0	0	0	0	0	0	0	0	0	0
46	1	M1	Observer.2	0	0	0	0	0	0	0	0	0	0	0
47	1	M1	Observer.2	0	0	0	0	0	0	0	0	0	0	0
48	1	M1	Observer.2	0	0	0	0	0	0	0	0	0	0	0
1	1	M2	Observer.2	0	0	0	0	0	0	0	0	0	0	0
2	1	M2	Observer.2	2	3	2	3	3	3	16	1	3	10	100
3	1	M2	Observer.2	0	0	0	0	0	0	0	1	2	4	28
4	1	M2	Observer.2	1	1	1	2	2	2	9	1	2	6	52
5	1	M2	Observer.2	0	0	0	0	1	1	2	0	1	2	10
6	1	M2	Observer.2	0	0	0	0	0	1	1	0	0	0	0
7	1	M2	Observer.2	2	1	2	0	2	1	8	1	3	8	71
8	1	M2	Observer.2	1	3	3	2	0	1	10	1	2	7	58
9	1	M2	Observer.2	2	0	0	2	0	0	4	1	1	4	4
10	1	M2	Observer.2	0	0	0	0	1	1	2	0	1	1	3
12	1	M2	Observer.2	2	1	2	0	1	1	7	1	2	7	58
13	1	M2	Observer.2	1	1	1	2	0	1	6	0	1	2	11
14	1	M2	Observer.2	0	0	0	0	0	0	0	0	0	0	0
15	1	M2	Observer.2	1	1	1	2	0	2	7	0	2	4	32
16	1	M2	Observer.2	1	0	0	0	1	1	3	0	1	2	11
17	1	M2	Observer.2	2	1	2	0	1	1	7	0	1	4	32
18	1	M2	Observer.2	2	1	1	0	1	2	7	1	2	2	62
20	1	M2	Observer.2	1	0	1	0	2	1	5	0	1	3	28
21	1	M2	Observer.2	1	1	2	0	0	1	5	1	3	8	68
22	1	M2	Observer.2	1	0	1	0	1	3	6	0	1	4	35
23	1	M2	Observer.2	1	1	1	2	2	3	10	1	3	8	69
25	1	M2	Observer.2	2	1	1	0	1	0	5	0	1	2	16
26	1	M2	Observer.2	0	0	0	0	0	1	1	0	0	0	0
27	1	M2	Observer.2	0	0	1	0	2	1	4	0	1	2	22
28	1	M2	Observer.2	1	1	1	0	1	0	4	0	1	3	28
29	1	M2	Observer.2	0	2	1	0	1	0	4	0	1	1	9
30	1	M2	Observer.2	1	1	1	0	1	2	6	0	2	4	36
31	1	M2	Observer.2	0	1	1	0	1	0	3	0	1	2	19
32	1	M2	Observer.2	2	2	1	0	2	1	8	0	1	3	28
33	1	M2	Observer.2	0	1	1	0	1	1	4	0	1	2	25
34	1	M2	Observer.2	1	2	1	0	2	2	8	0	2	4	36
35	1	M2	Observer.2	0	0	0	0	0	0	0	0	0	0	0
36	1	M2	Observer.2	1	2	3	0	1	1	8	1	2	5	56
37	1	M2	Observer.2	0	0	0	0	3	2	5	0	1	2	19
38	1	M2	Observer.2	3	3	1	2	3	1	13	1	3	7	65
39	1	M2	Observer.2	0	0	1	0	3	1	5	0	1	3	26
40	1	M2	Observer.2	0	0	0	0	0	1	1	0	0	0	0
41	1	M2	Observer.2	3	2	3	3	3	2	16	1	3	8	78
42	1	M2	Observer.2	3	2	1	0	1	1	8	0	2	4	37
43	1	M2	Observer.2	2	2	1	0	1	0	6	1	2	5	55
44	1	M2	Observer.2	1	1	0	0	2	1	5	0	2	4	38
45	1	M2	Observer.2	1	0	1	0	1	0	3	0	1	3	26
46	1	M2	Observer.2	2	0	2	0	3	2	9	1	3	8	75
47	1	M2	Observer.2	1	1	1	0	1	1	5	0	2	4	35
48	1	M2	Observer.2	1	1	1	0	1	1	5	1	3	7	61
1	1	M3	Observer.2	0	0	1	0	0	0	1	0	1	1	5
2	1	M3	Observer.2	0	0	0	0	0	0	0	0	0	2	8
3	1	M3	Observer.2	0	0	0	0	0	0	0	0	0	0	0
4	1	M3	Observer.2	0	0	0	0	0	0	0	0	0	0	0
5	1	M3	Observer.2	0	0	0	0	0	0	0	0	0	0	0
6	1	M3	Observer.2	0	0	0	0	0	0	0	0	0	0	0
7	1	M3	Observer.2	0	0	0	0	0	0	0	0	0	0	0
8	1	M3	Observer.2	0	0	0	0	0	0	0	0	0	0	0
9	1	M3	Observer.2	0	0	0	0	0	0	0	0	0	0	0
10	1	M3	Observer.2	0	0	0	0	0	0	0	0	0	0	0
12	1	M3	Observer.2	1	0	0	0	1	0	2	0	1	1	3
13	1	M3	Observer.2	0	0	0	0	0	0	0	0	0	0	0
14	1	M3	Observer.2	0	0	0	0	0	1	1	0	0	0	0
15	1	M3	Observer.2	0	0	0	0	0	1	1	0	0	0	0
16	1	M3	Observer.2	0	0	0	0	0	0	0	0	0	0	0
17	1	M3	Observer.2	0	0	0	0	0	1	1	0	0	0	0
18	1	M3	Observer.2	0	0	0	0	0	0	0	0	0	0	0
20	1	M3	Observer.2	0	0	0	0	0	0	0	0	0	0	0
21	1	M3	Observer.2	1	0	0	0	1	0	2	0	1	1	6
22	1	M3	Observer.2	0	0	0	0	0	0	0	0	0	0	0
23	1	M3	Observer.2	0	0	0	0	0	1	1	0	1	1	7
25	1	M3	Observer.2	0	0	0	0	0	0	0	0	0	0	0
26	1	M3	Observer.2	0	0	0	0	0	0	0	0	0	0	0
27	1	M3	Observer.2	0	0	0	0	0	0	0	0	0	0	0
28	1	M3	Observer.2	0	0	0	0	0	0	0	0	0	0	0
29	1	M3	Observer.2	0	0	0	0	0	0	0	0	0	0	0
30	1	M3	Observer.2	0	0	0	0	0	1	1	0	0	0	0
31	1	M3	Observer.2	0	0	0	0	0	1	1	0	0	0	0
32	1	M3	Observer.2	0	0	0	0	0	0	0	0	0	0	0
33	1	M3	Observer.2	0	0	0	0	0	1	1	0	0	0	0
34	1	M3	Observer.2	0	0	0	0	0	1	1	0	0	0	0
35	1	M3	Observer.2	0	0	0	0	0	1	1	0	0	0	0
36	1	M3	Observer.2	0	0	0	0	0	0	0	0	0	0	0
37	1	M3	Observer.2	0	0	0	0	0	1	1	0	0	0	0
38	1	M3	Observer.2	0	0	0	0	0	0	0	0	0	0	0
39	1	M3	Observer.2	0	0	0	0	0	0	0	0	0	0	0
40	1	M3	Observer.2	0	1	1	0	0	0	2	0	1	2	19
41	1	M3	Observer.2	0	0	0	0	0	0	0	0	0	0	0
42	1	M3	Observer.2	0	1	1	0	2	0	4	0	1	2	0
43	1	M3	Observer.2	0	0	0	0	1	0	1	0	0	2	19
44	1	M3	Observer.2	0	0	0	0	0	0	0	0	0	0	0
45	1	M3	Observer.2	0	0	0	0	0	0	0	0	0	0	0
46	1	M3	Observer.2	0	0	0	0	0	0	0	0	0	0	0
47	1	M3	Observer.2	0	0	0	0	0	0	0	0	0	0	0
48	1	M3	Observer.2	0	0	0	0	0	1	1	0	0	0	0
1	1	M4	Observer.2	1	2	1	2	1	1	8	0	1	1	5
2	1	M4	Observer.2	1	2	2	0	2	1	8	1	3	9	78
3	1	M4	Observer.2	2	2	2	2	0	1	9	0	0	0	0
4	1	M4	Observer.2	0	0	2	0	1	2	5	0	1	2	10
5	1	M4	Observer.2	0	0	0	0	1	1	2	0	1	1	7
6	1	M4	Observer.2	0	2	1	2	1	2	8	0	1	2	12
7	1	M4	Observer.2	1	1	2	0	1	2	7	1	2	6	53
8	1	M4	Observer.2	0	0	0	0	0	1	1	0	1	2	8
9	1	M4	Observer.2	0	0	0	0	0	0	0	0	1	2	0
10	1	M4	Observer.2	0	0	0	0	0	0	0	0	0	0	0
12	1	M4	Observer.2	0	2	1	0	2	1	6	0	1	4	30
13	1	M4	Observer.2	0	0	0	0	0	1	1	0	0	0	0
14	1	M4	Observer.2	1	2	2	2	3	2	12	1	3	10	100
15	1	M4	Observer.2	0	1	1	0	0	1	3	0	1	1	5
16	1	M4	Observer.2	2	1	1	0	0	1	5	0	2	4	35
17	1	M4	Observer.2	0	0	0	0	1	1	2	0	0	2	16
18	1	M4	Observer.2	0	0	0	0	0	0	0	0	0	0	0
20	1	M4	Observer.2	0	1	1	0	0	1	3	0	1	1	0
21	1	M4	Observer.2	0	0	0	0	0	0	0	0	0	0	0
22	1	M4	Observer.2	0	0	0	0	0	2	2	0	1	1	7
23	1	M4	Observer.2	3	2	1	0	1	0	7	1	2	5	48
25	1	M4	Observer.2	0	0	0	0	1	1	2	0	1	1	7
26	1	M4	Observer.2	1	0	1	0	0	2	4	0	1	2	20
27	1	M4	Observer.2	0	0	0	0	0	0	0	0	0	0	0
28	1	M4	Observer.2	0	0	0	0	0	0	0	0	0	0	0
29	1	M4	Observer.2	1	0	1	0	2	1	5	1	2	6	55
30	1	M4	Observer.2	0	0	0	0	0	1	1	0	0	0	0
31	1	M4	Observer.2	0	0	0	0	1	0	1	0	0	0	0
32	1	M4	Observer.2	0	0	0	0	1	0	1	0	0	0	0
33	1	M4	Observer.2	3	2	1	0	3	2	11	1	3	7	63
34	1	M4	Observer.2	0	0	0	0	1	1	2	0	0	0	0
35	1	M4	Observer.2	0	0	0	0	2	1	3	0	2	4	37
36	1	M4	Observer.2	0	0	0	0	0	0	0	0	0	0	0
37	1	M4	Observer.2	0	0	0	0	0	1	1	0	0	0	0
38	1	M4	Observer.2	0	0	0	0	1	2	3	0	1	1	8
39	1	M4	Observer.2	0	0	1	0	1	2	4	0	1	3	26
40	1	M4	Observer.2	0	0	0	0	0	1	1	0	0	0	0
41	1	M4	Observer.2	1	1	2	2	2	2	10	1	2	5	46
42	1	M4	Observer.2	1	2	2	2	2	1	10	1	2	6	58
43	1	M4	Observer.2	1	2	1	2	1	1	8	1	2	6	45
44	1	M4	Observer.2	2	1	1	0	2	1	7	1	2	6	55
45	1	M4	Observer.2	2	0	2	0	2	2	8	1	3	7	65
46	1	M4	Observer.2	0	0	0	0	3	1	4	1	2	6	46
47	1	M4	Observer.2	0	0	0	0	0	0	0	0	0	0	0
48	1	M4	Observer.2	0	0	0	0	1	1	2	0	2	4	35
1	1	M1	Observer.3	0	0	0	0	0	0	0	0	0	0	2
2	1	M1	Observer.3	0	0	0	0	0	0	0	0	0	0	11
3	1	M1	Observer.3	0	0	0	0	0	0	0	0	0	0	2
4	1	M1	Observer.3	0	1	1	0	0	0	2	0	1	2	26
5	1	M1	Observer.3	1	1	1	3	0	0	6	0	1	2	22
6	1	M1	Observer.3	0	0	0	0	0	1	1	0	0	0	8
7	1	M1	Observer.3	0	0	1	3	0	0	4	0	0	0	0
8	1	M1	Observer.3	0	0	0	0	0	0	0	0	0	0	0
9	1	M1	Observer.3	1	1	1	3	0	0	6	0	1	3	28
10	1	M1	Observer.3	0	1	0	0	0	0	1	0	1	2	20
12	1	M1	Observer.3	0	0	0	0	0	0	0	0	0	0	4
13	1	M1	Observer.3	0	2	1	3	0	0	6	0	0	0	0
14	1	M1	Observer.3	0	2	1	3	0	0	6	0	0	0	0
15	1	M1	Observer.3	0	2	0	0	1	0	3	0	1	1	11
16	1	M1	Observer.3	0	0	0	0	0	0	0	0	0	0	0
17	1	M1	Observer.3	0	2	1	3	0	0	6	0	0	1	7
18	1	M1	Observer.3	0	0	0	0	0	0	0	0	0	0	0
20	1	M1	Observer.3	0	0	0	0	0	0	0	0	0	0	0
21	1	M1	Observer.3	0	0	0	0	0	0	0	0	0	0	0
22	1	M1	Observer.3	0	0	0	0	0	0	0	0	0	0	0
23	1	M1	Observer.3	0	0	0	0	0	0	0	0	0	0	0
25	1	M1	Observer.3	0	0	0	0	0	0	0	0	0	0	0
26	1	M1	Observer.3	0	0	0	0	0	0	0	0	0	0	0
27	1	M1	Observer.3	0	0	0	0	0	0	0	0	0	0	0
28	1	M1	Observer.3	0	0	0	2	0	0	2	0	0	0	0
29	1	M1	Observer.3	0	0	0	0	0	0	0	0	0	0	0
30	1	M1	Observer.3	0	0	0	0	0	0	0	0	0	0	0
31	1	M1	Observer.3	0	0	0	0	0	0	0	0	0	0	0
32	1	M1	Observer.3	0	1	1	0	0	0	2	0	0	0	0
33	1	M1	Observer.3	0	0	0	0	0	0	0	0	0	0	0
34	1	M1	Observer.3	0	0	0	0	0	0	0	0	0	0	0
35	1	M1	Observer.3	0	0	0	0	0	0	0	0	0	0	0
36	1	M1	Observer.3	0	0	0	0	0	0	0	0	0	0	0
37	1	M1	Observer.3	0	0	0	0	0	0	0	0	0	0	0
38	1	M1	Observer.3	0	0	0	0	0	0	0	0	0	0	0
39	1	M1	Observer.3	0	0	0	0	0	0	0	0	0	0	0
40	1	M1	Observer.3	0	0	0	0	0	0	0	0	0	0	0
41	1	M1	Observer.3	0	0	0	0	0	0	0	0	0	0	0
42	1	M1	Observer.3	0	0	0	2	0	0	2	0	0	0	0
43	1	M1	Observer.3	0	0	0	2	0	0	2	0	0	0	0
44	1	M1	Observer.3	0	0	0	0	0	0	0	0	0	0	0
45	1	M1	Observer.3	0	0	0	0	0	0	0	0	0	0	0
46	1	M1	Observer.3	0	0	0	0	0	0	0	0	0	0	0
47	1	M1	Observer.3	0	0	0	0	0	0	0	0	0	0	0
48	1	M1	Observer.3	0	0	0	0	0	0	0	0	0	0	0
1	1	M2	Observer.3	0	0	0	0	0	0	0	0	0	0	2
2	1	M2	Observer.3	1	1	2	3	2	1	10	1	2	5	47
3	1	M2	Observer.3	1	2	1	3	0	1	8	1	2	5	62
4	1	M2	Observer.3	0	0	0	2	0	0	2	0	0	1	10
5	1	M2	Observer.3	0	0	0	0	0	1	1	0	0	0	6
6	1	M2	Observer.3	1	2	1	2	0	1	7	0	1	3	32
7	1	M2	Observer.3	1	2	1	2	2	2	10	1	2	6	63
8	1	M2	Observer.3	1	1	1	2	0	0	5	0	1	3	35
9	1	M2	Observer.3	1	2	1	2	2	1	9	1	2	4	41
10	1	M2	Observer.3	1	1	1	0	1	1	5	0	1	4	27
12	1	M2	Observer.3	2	2	2	2	2	2	12	1	2	5	56
13	1	M2	Observer.3	1	1	1	2	0	1	6	1	1	4	45
14	1	M2	Observer.3	1	0	0	0	1	0	2	0	1	2	22
15	1	M2	Observer.3	0	1	1	2	0	2	6	1	2	2	46
16	1	M2	Observer.3	1	0	1	0	1	2	5	1	1	3	12
17	1	M2	Observer.3	1	1	1	0	0	0	3	0	0	3	26
18	1	M2	Observer.3	1	2	1	0	1	0	5	0	1	4	38
20	1	M2	Observer.3	1	1	1	2	0	1	6	0	1	2	20
21	1	M2	Observer.3	1	0	1	0	0	1	3	0	1	3	33
22	1	M2	Observer.3	1	0	0	2	1	1	5	0	1	3	35
23	1	M2	Observer.3	1	1	2	3	1	1	9	1	2	5	56
25	1	M2	Observer.3	1	1	1	2	1	0	6	0	1	3	32
26	1	M2	Observer.3	0	1	0	0	0	1	2	0	0	0	0
27	1	M2	Observer.3	0	1	0	0	2	1	4	0	1	1	12
28	1	M2	Observer.3	0	0	0	0	0	0	0	0	0	0	5
29	1	M2	Observer.3	0	0	0	0	1	0	1	0	0	0	0
30	1	M2	Observer.3	0	0	1	0	0	1	2	0	1	2	21
31	1	M2	Observer.3	0	1	1	0	1	0	3	0	1	2	21
32	1	M2	Observer.3	1	2	1	0	1	1	6	1	2	4	34
33	1	M2	Observer.3	0	2	1	0	1	1	5	0	2	2	20
34	1	M2	Observer.3	2	2	2	0	2	1	9	1	3	6	51
35	1	M2	Observer.3	1	0	1	0	0	0	2	0	1	2	0
36	1	M2	Observer.3	2	2	1	2	2	0	9	1	3	7	66
37	1	M2	Observer.3	0	0	0	0	1	1	2	0	1	1	5
38	1	M2	Observer.3	2	2	2	3	2	1	12	1	3	7	72
39	1	M2	Observer.3	1	0	1	0	3	0	5	0	1	2	18
40	1	M2	Observer.3	0	0	0	0	0	1	1	0	0	0	0
41	1	M2	Observer.3	1	2	2	3	2	0	10	1	2	7	68
42	1	M2	Observer.3	3	1	1	0	1	0	6	1	1	4	34
43	1	M2	Observer.3	2	1	1	0	1	0	5	1	2	5	45
44	1	M2	Observer.3	0	1	0	0	1	1	3	0	1	2	17
45	1	M2	Observer.3	2	1	1	0	1	0	5	1	2	4	44
46	1	M2	Observer.3	1	0	2	0	1	2	6	1	1	2	37
47	1	M2	Observer.3	0	1	1	0	1	0	3	0	1	2	15
48	1	M2	Observer.3	1	1	1	0	1	1	5	1	1	4	37
1	1	M3	Observer.3	0	1	1	0	0	0	2	0	0	0	1
2	1	M3	Observer.3	0	0	0	0	0	0	0	0	0	1	8
3	1	M3	Observer.3	0	0	1	0	0	0	1	0	0	1	4
4	1	M3	Observer.3	0	0	0	0	0	0	0	0	0	0	6
5	1	M3	Observer.3	0	0	0	0	0	0	0	0	0	0	3
6	1	M3	Observer.3	0	0	0	0	0	0	0	0	0	0	3
7	1	M3	Observer.3	0	0	0	0	0	0	0	0	0	0	0
8	1	M3	Observer.3	0	0	0	0	0	0	0	0	0	0	0
9	1	M3	Observer.3	0	0	0	0	0	0	0	0	0	1	5
10	1	M3	Observer.3	0	0	0	0	0	0	0	0	0	0	4
12	1	M3	Observer.3	0	0	0	0	1	0	1	0	0	0	2
13	1	M3	Observer.3	0	0	0	0	0	0	0	0	0	0	0
14	1	M3	Observer.3	1	0	0	0	0	1	2	0	1	1	11
15	1	M3	Observer.3	0	0	0	0	0	0	0	0	0	0	5
16	1	M3	Observer.3	0	0	0	0	1	0	1	0	0	1	10
17	1	M3	Observer.3	0	0	0	2	0	0	2	0	0	1	9
18	1	M3	Observer.3	0	0	0	0	0	0	0	0	0	1	9
20	1	M3	Observer.3	0	0	0	0	0	0	0	0	0	0	0
21	1	M3	Observer.3	0	0	0	0	0	0	0	0	0	0	3
22	1	M3	Observer.3	0	0	0	0	0	0	0	0	0	0	0
23	1	M3	Observer.3	0	0	0	0	0	0	0	0	0	0	0
25	1	M3	Observer.3	0	0	0	0	0	0	0	0	0	0	0
26	1	M3	Observer.3	0	0	0	0	0	0	0	0	0	0	0
27	1	M3	Observer.3	0	1	1	0	0	1	3	0	1	2	22
28	1	M3	Observer.3	0	1	0	2	0	0	3	0	1	1	19
29	1	M3	Observer.3	0	0	0	0	0	0	0	0	0	0	0
30	1	M3	Observer.3	0	0	0	0	0	1	1	0	0	0	0
31	1	M3	Observer.3	0	0	0	0	0	0	0	0	0	0	0
32	1	M3	Observer.3	0	0	0	0	0	0	0	0	0	0	0
33	1	M3	Observer.3	0	0	0	0	0	0	0	0	0	0	0
34	1	M3	Observer.3	0	0	0	0	0	0	0	0	0	0	0
35	1	M3	Observer.3	0	0	0	0	0	1	1	0	0	1	0
36	1	M3	Observer.3	0	0	0	0	0	0	0	0	0	0	0
37	1	M3	Observer.3	0	0	0	0	0	0	0	0	0	0	0
38	1	M3	Observer.3	0	0	0	0	0	0	0	0	0	0	0
39	1	M3	Observer.3	0	0	0	0	0	0	0	0	0	0	0
40	1	M3	Observer.3	1	1	1	0	0	0	3	0	1	1	18
41	1	M3	Observer.3	0	0	0	0	0	0	0	0	0	0	0
42	1	M3	Observer.3	0	0	0	0	0	0	0	0	0	0	0
43	1	M3	Observer.3	0	0	0	0	0	0	0	0	0	0	0
44	1	M3	Observer.3	0	0	0	0	0	0	0	0	0	0	0
45	1	M3	Observer.3	0	0	0	3	0	0	3	0	0	0	0
46	1	M3	Observer.3	0	0	0	0	0	0	0	0	0	0	0
47	1	M3	Observer.3	0	0	0	0	0	1	1	0	0	0	0
48	1	M3	Observer.3	0	0	0	0	0	1	1	0	0	0	0
1	1	M4	Observer.3	1	1	1	0	1	1	5	0	1	3	34
2	1	M4	Observer.3	1	1	2	0	1	1	6	1	2	5	47
3	1	M4	Observer.3	0	0	0	0	0	1	1	0	0	1	4
4	1	M4	Observer.3	0	0	0	0	0	0	0	0	0	0	4
5	1	M4	Observer.3	1	0	0	0	0	0	1	0	0	1	8
6	1	M4	Observer.3	0	0	0	2	0	2	4	0	1	1	18
7	1	M4	Observer.3	1	0	0	0	1	2	4	0	1	2	23
8	1	M4	Observer.3	0	0	0	0	0	0	0	0	0	0	23
9	1	M4	Observer.3	0	1	1	2	0	0	4	0	0	1	9
10	1	M4	Observer.3	0	0	0	0	0	0	0	0	0	0	4
12	1	M4	Observer.3	0	1	0	0	1	1	3	0	1	2	13
13	1	M4	Observer.3	0	0	0	0	0	0	0	0	0	0	0
14	1	M4	Observer.3	1	1	2	2	2	2	10	1	3	6	65
15	1	M4	Observer.3	0	0	0	0	0	0	0	0	0	0	3
16	1	M4	Observer.3	0	1	0	0	0	1	2	0	0	1	38
17	1	M4	Observer.3	0	0	0	0	0	1	1	0	1	1	3
18	1	M4	Observer.3	0	0	0	0	0	0	0	0	0	0	0
20	1	M4	Observer.3	0	1	0	0	0	0	1	0	0	1	9
21	1	M4	Observer.3	1	0	0	0	0	1	2	0	0	1	18
22	1	M4	Observer.3	1	0	0	0	0	1	2	0	1	2	18
23	1	M4	Observer.3	2	2	1	2	1	1	9	1	2	4	49
25	1	M4	Observer.3	1	0	2	0	0	1	4	0	1	2	25
26	1	M4	Observer.3	0	0	0	0	0	3	3	0	1	2	27
27	1	M4	Observer.3	0	0	0	0	0	0	0	0	0	0	0
28	1	M4	Observer.3	0	0	0	0	0	0	0	0	0	0	0
29	1	M4	Observer.3	1	1	1	0	1	1	5	1	1	4	37
30	1	M4	Observer.3	0	0	0	0	0	1	1	0	0	0	0
31	1	M4	Observer.3	0	0	0	0	1	0	1	0	0	0	0
32	1	M4	Observer.3	0	0	0	0	1	0	1	0	0	0	0
33	1	M4	Observer.3	1	0	1	0	2	1	5	1	2	4	38
34	1	M4	Observer.3	0	0	0	0	1	0	1	0	0	0	0
35	1	M4	Observer.3	1	0	1	0	1	1	4	0	2	2	20
36	1	M4	Observer.3	0	0	0	0	1	0	1	0	0	1	0
37	1	M4	Observer.3	0	1	1	0	0	1	3	0	0	0	23
38	1	M4	Observer.3	0	0	0	0	0	0	0	0	0	0	0
39	1	M4	Observer.3	0	0	0	0	1	0	1	0	0	0	0
40	1	M4	Observer.3	0	0	0	0	0	0	0	0	0	0	0
41	1	M4	Observer.3	0	0	0	2	1	2	5	0	1	1	19
42	1	M4	Observer.3	0	0	0	1	1	1	3	0	0	1	5
43	1	M4	Observer.3	0	0	0	0	1	0	1	0	1	1	0
44	1	M4	Observer.3	1	1	1	0	1	2	6	1	1	3	37
45	1	M4	Observer.3	0	0	0	0	0	2	2	0	1	2	20
46	1	M4	Observer.3	0	0	0	0	0	0	0	0	0	0	0
47	1	M4	Observer.3	0	0	0	0	0	0	0	0	0	0	0
48	1	M4	Observer.3	0	0	0	0	1	1	2	0	0	0	0
